# Supplementary material for: 1-{3-(4-Methyl­phen­yl)-5-[5-(2-nitro­phen­yl)furan-2-yl]-4,5-di­hydro-1H-pyrazol-1-yl}ethanone
Source: Acta Crystallogr Sect E Struct Rep Online. 2013 Sep 12;69(Pt 10):o1528. doi: 10.1107/S1600536813024690 (PMC3790397; doi:10.1107/S1600536813024690)
Supplement: Supplementary file 1 [file e-69-o1528-sup1.cif]

##############################################################################
#                                                                            #
# This CIF contains the data in a paper accepted for publication in          #
# Acta Crystallographica Section E. It conforms to the requirements of       #
# Notes for Authors for Acta Crystallographica Section E, and has been       #
# peer reviewed under the auspices of the IUCr Commission on Journals.       #
#                                                                            #
# Full details of the Crystallographic Information File format               #
# are given in the paper "The Crystallographic Information File (CIF):       #
# a New Standard Archive File for Crystallography" by S. R. Hall, F. H.      #
# Allen and I. D. Brown [Acta Cryst. (1991), A47, 655-685].                  #
#                                                                            #
# The current version of the core CIF dictionary is obtainable from          #
# ftp://ftp.iucr.org/pub/cif_core.dic.                                       #
#                                                                            #
# Software is freely available for graphical display of the structure(s)     #
# in this CIF. For information consult the CIF software page                 #
# http://www.iucr.org/resources/cif/software.                                #
#                                                                            #
# This file may be used for bona fide research purposes within the           #
# scientific community so long as proper attribution is given to the journal # 
# article from which it was obtained.                                        #
#                                                                            #
##############################################################################
data_global
_audit_creation_method     'PLATON <TABLE ACC> option'
_journal_date_recd_electronic     2013-09-02
_journal_date_accepted     2013-09-04
_journal_name_full     'Acta Crystallographica, Section E'
_journal_year     2013
_journal_volume     69
_journal_issue     10
_journal_page_first     o1528
_journal_page_last     o1528
_journal_paper_category     QO
_journal_paper_doi     10.1107/S1600536813024690
_journal_coeditor_code     HB7133
_publ_contact_author_name     'Dr Revannasiddaiah, D.'
_publ_contact_author_address
;
Department of Studies in Physics,
University of Mysore,
Manasagangotri,
Mysore 570 006,
India
;
_publ_contact_author_email     'dr@physics.uni-mysore.ac.in'
_publ_contact_author_fax     ?
_publ_contact_author_phone     '+91-98865 76762'
_publ_section_title
;\
1-{3-(4-Methylphenyl)-5-[5-(2-nitrophenyl)furan-2-yl]-4,5-dihydro-1<i>H</i>-\
pyrazol-1-yl}ethanone
;
loop_
    _publ_author_name
    _publ_author_address
    'Vinutha, N.'
;
Department of Studies in Physics,
University of Mysore,
Manasagangotri,
Mysore 570 006,
India
;
    'Madan Kumar, S.'
;
Department of Studies in Physics,
University of Mysore,
Manasagangotri,
Mysore 570 006,
India
;
    'Vidyashree Jois, B. S.'
;
Department of Studies in Chemistry,
Mangalore University,
Mangalagangotri,
Mangalore 574 199,
India
;
    'Kalluraya Balakrishna'
;
Department of Studies in Chemistry,
Mangalore University,
Mangalagangotri,
Mangalore 574 199,
India
;
    'Lokanath, N. K.'
;
Department of Studies in Physics,
University of Mysore,
Manasagangotri,
Mysore 570 006,
India
;
    'Revannasiddaiah, D.'
;
Department of Studies in Physics,
University of Mysore,
Manasagangotri,
Mysore 570 006,
India
;
data_I
_chemical_name_systematic
;\
1-{3-(4-Methylphenyl)-5-[5-(2-nitrophenyl)furan-2-yl]-4,5-dihydro-1<i>H</i>-\
pyrazol-1-yl}ethanone
;
_chemical_formula_moiety     'C22 H19 N3 O4'
_chemical_formula_sum     'C22 H19 N3 O4'
_chemical_formula_iupac     'C22 H19 N3 O4'
_chemical_formula_weight     389.40
_symmetry_cell_setting     triclinic
_symmetry_space_group_name_H-M     'P -1'
_symmetry_space_group_name_Hall     '-P 1'
loop_
    _symmetry_equiv_pos_site_id
    _symmetry_equiv_pos_as_xyz
    1 x,y,z
    2 -x,-y,-z
_cell_length_a     7.6235(3)
_cell_length_b     10.5652(4)
_cell_length_c     13.1177(4)
_cell_angle_alpha     103.344(2)
_cell_angle_beta     95.025(2)
_cell_angle_gamma     108.221(2)
_cell_volume     961.78(6)
_cell_formula_units_Z     2
_cell_measurement_reflns_used     3083
_cell_measurement_theta_min     3.5
_cell_measurement_theta_max     64.8
_cell_measurement_temperature     296
_cell_special_details
;
;
_exptl_crystal_description     'block'
_exptl_crystal_colour     'brown'
_exptl_crystal_size_max     0.23
_exptl_crystal_size_mid     0.22
_exptl_crystal_size_min     0.21
_exptl_crystal_size_rad     ?
_exptl_crystal_density_diffrn     1.345
_exptl_crystal_density_meas     ?
_exptl_crystal_density_method     'Not Measured'
_exptl_crystal_F_000     408
_exptl_absorpt_coefficient_mu     0.775
_exptl_absorpt_correction_type     multi-scan
_exptl_absorpt_process_details     '(SADABS; Bruker, 2013)'
_exptl_absorpt_correction_T_min     0.842
_exptl_absorpt_correction_T_max     0.854
_exptl_special_details
;
;
_diffrn_ambient_temperature     296
_diffrn_radiation_type     'CuK\a'
_diffrn_radiation_wavelength     1.54178
_diffrn_radiation_source     'Bruker MicroStar microfocus rotating anode'
_diffrn_radiation_monochromator     'Helios multilayer optics'
_diffrn_measurement_device_type     'Bruker X8 Proteum CCD'
_diffrn_measurement_method     '\f and \w scans'
_diffrn_detector_area_resol_mean     10.7
_diffrn_reflns_number     10640
_diffrn_reflns_av_R_equivalents     0.1381
_diffrn_reflns_av_sigmaI/netI     0.0898
_diffrn_reflns_theta_min     3.52
_diffrn_reflns_theta_max     64.84
_diffrn_reflns_theta_full     64.84
_diffrn_measured_fraction_theta_max     0.946
_diffrn_measured_fraction_theta_full     0.946
_diffrn_reflns_limit_h_min     -8
_diffrn_reflns_limit_h_max     8
_diffrn_reflns_limit_k_min     -12
_diffrn_reflns_limit_k_max     12
_diffrn_reflns_limit_l_min     -14
_diffrn_reflns_limit_l_max     15
_diffrn_reflns_reduction_process
;
;
_refine_special_details
;
Refinement on <i>F</i>^2^ for ALL reflections except those flagged by the user
for potential systematic errors. Weighted <i>R</i>-factors <i>wR</i> and all
goodnesses of fit <i>S</i> are based on <i>F</i>^2^, conventional
<i>R</i>-factors <i>R</i> are based on <i>F</i>, with <i>F</i> set to zero for
negative <i>F</i>^2^. The observed criterion of <i>F</i>^2^ > \s(<i>F</i>^2^)
is used only for calculating -<i>R</i>-factor-obs <i>etc</i>. and is not
relevant to the choice of reflections for refinement. <i>R</i>-factors based
on <i>F</i>^2^ are statistically about twice as large as those based on
<i>F</i>, and <i>R</i>-factors based on ALL data will be even larger.
;
_reflns_number_total     3083
_reflns_number_gt     2186
_reflns_threshold_expression     I>2\s(I)
_refine_ls_structure_factor_coef     Fsqd
_refine_ls_matrix_type     full
_refine_ls_R_factor_all     0.1061
_refine_ls_R_factor_gt     0.0839
_refine_ls_wR_factor_gt     0.2164
_refine_ls_wR_factor_ref     0.2417
_refine_ls_goodness_of_fit_ref     1.056
_refine_ls_restrained_S_all     1.056
_refine_ls_number_reflns     3083
_refine_ls_number_parameters     265
_refine_ls_number_restraints     0
_refine_ls_number_constraints     ?
_refine_ls_hydrogen_treatment     constr
_refine_ls_weighting_scheme     calc
_refine_ls_weighting_details
                 'calc w=1/[\s^2^(Fo^2^)+(0.1607P)^2^] where P=(Fo^2^+2Fc^2^)/3'
_atom_sites_solution_hydrogens     geom
_atom_sites_solution_primary     direct
_atom_sites_solution_secondary     difmap
_refine_ls_shift/su_max     0.000
_refine_ls_shift/su_mean     0.000
_refine_diff_density_max     0.400
_refine_diff_density_min     -0.376
_refine_ls_extinction_method     'SHELXL97 (Sheldrick, 2008)'
_refine_ls_extinction_coef     0.018(3)
_refine_ls_extinction_expression
                                  'FC^*^=KFC[1+0.001XFC^2^\L^3^/SIN(2\Q)]^-1/4^'
loop_
    _atom_type_symbol
    _atom_type_description
    _atom_type_scat_dispersion_real
    _atom_type_scat_dispersion_imag
    _atom_type_scat_source
    O O 0.0492 0.0322 'International Tables Vol C Tables 4.2.6.8 and 6.1.1.4'
    N N 0.0311 0.0180 'International Tables Vol C Tables 4.2.6.8 and 6.1.1.4'
    H H 0.0000 0.0000 'International Tables Vol C Tables 4.2.6.8 and 6.1.1.4'
    C C 0.0181 0.0091 'International Tables Vol C Tables 4.2.6.8 and 6.1.1.4'
_computing_data_collection     'APEX2 (Bruker, 2013)'
_computing_cell_refinement     'SAINT (Bruker, 2013)'
_computing_data_reduction     'SAINT (Bruker, 2013)'
_computing_structure_solution     'SHELXS97 (Sheldrick, 2008)'
_computing_structure_refinement     'SHELXL97 (Sheldrick, 2008)'
_computing_molecular_graphics     'Mercury (Macrae <i>et al.</i>, 2008)'
_computing_publication_material     'SHELX:97 (Sheldrick, 2008)'
loop_
    _atom_site_type_symbol
    _atom_site_label
    _atom_site_fract_x
    _atom_site_fract_y
    _atom_site_fract_z
    _atom_site_U_iso_or_equiv
    _atom_site_thermal_displace_type
    _atom_site_calc_flag
    _atom_site_refinement_flags
    _atom_site_occupancy
    O O8 0.2462(4) 0.4170(3) 0.8072(2) 0.0736(10) Uani . . 1.000
    O O9 0.0362(6) 0.3831(5) 0.6738(2) 0.1186(18) Uani . . 1.000
    O O11 0.1066(3) 0.1532(2) 0.82063(14) 0.0429(7) Uani . . 1.000
    O O19 0.0746(4) -0.2396(2) 0.77708(19) 0.0647(9) Uani . . 1.000
    N N7 0.0831(5) 0.3916(3) 0.7666(2) 0.0603(11) Uani . . 1.000
    N N16 0.1731(4) -0.0929(2) 0.67816(18) 0.0445(8) Uani . . 1.000
    N N20 0.1833(4) -0.0661(2) 0.57957(19) 0.0423(8) Uani . . 1.000
    C C1 -0.2096(5) 0.2889(3) 0.9665(3) 0.0561(11) Uani . . 1.000
    C C2 -0.3242(5) 0.3645(4) 0.9620(3) 0.0652(14) Uani . . 1.000
    C C3 -0.3090(5) 0.4456(4) 0.8924(3) 0.0649(14) Uani . . 1.000
    C C4 -0.1778(5) 0.4506(3) 0.8273(3) 0.0587(11) Uani . . 1.000
    C C5 -0.0621(4) 0.3744(3) 0.8330(2) 0.0469(10) Uani . . 1.000
    C C6 -0.0729(4) 0.2910(3) 0.9021(2) 0.0418(9) Uani . . 1.000
    C C10 0.0452(4) 0.2079(3) 0.9105(2) 0.0425(9) Uani . . 1.000
    C C12 0.2155(4) 0.0806(3) 0.8501(2) 0.0415(9) Uani . . 1.000
    C C13 0.2212(5) 0.0893(3) 0.9544(2) 0.0497(11) Uani . . 1.000
    C C14 0.1110(5) 0.1697(3) 0.9934(2) 0.0505(11) Uani . . 1.000
    C C15 0.3075(4) 0.0204(3) 0.7665(2) 0.0447(10) Uani . . 1.000
    C C17 0.0708(5) -0.2192(3) 0.6880(2) 0.0472(11) Uani . . 1.000
    C C18 -0.0432(5) -0.3260(3) 0.5893(3) 0.0592(11) Uani . . 1.000
    C C21 0.3124(4) 0.0530(3) 0.5932(2) 0.0414(9) Uani . . 1.000
    C C22 0.4090(4) 0.1216(3) 0.7063(2) 0.0502(10) Uani . . 1.000
    C C23 0.3564(4) 0.1109(3) 0.5040(2) 0.0440(10) Uani . . 1.000
    C C24 0.2619(4) 0.0440(3) 0.4011(3) 0.0487(10) Uani . . 1.000
    C C25 0.3054(5) 0.1030(3) 0.3190(3) 0.0539(12) Uani . . 1.000
    C C26 0.4428(5) 0.2314(4) 0.3360(3) 0.0556(12) Uani . . 1.000
    C C27 0.5380(5) 0.2980(4) 0.4389(3) 0.0628(12) Uani . . 1.000
    C C28 0.4980(5) 0.2405(3) 0.5222(3) 0.0565(11) Uani . . 1.000
    C C29 0.4863(6) 0.2965(5) 0.2462(4) 0.0812(17) Uani . . 1.000
    H H1 -0.22270 0.23450 1.01380 0.0670 Uiso calc R 1.000
    H H2 -0.41350 0.36140 1.00620 0.0780 Uiso calc R 1.000
    H H3 -0.38780 0.49690 0.88980 0.0780 Uiso calc R 1.000
    H H4 -0.16700 0.50470 0.77980 0.0700 Uiso calc R 1.000
    H H13 0.28560 0.04970 0.99370 0.0600 Uiso calc R 1.000
    H H14 0.08830 0.19190 1.06270 0.0610 Uiso calc R 1.000
    H H15 0.39680 -0.01490 0.79860 0.0540 Uiso calc R 1.000
    H H18A -0.08350 -0.41510 0.60300 0.0890 Uiso calc R 1.000
    H H18B 0.03140 -0.32780 0.53400 0.0890 Uiso calc R 1.000
    H H18C -0.15080 -0.30380 0.56720 0.0890 Uiso calc R 1.000
    H H22A 0.39530 0.21130 0.73180 0.0600 Uiso calc R 1.000
    H H22B 0.54140 0.13360 0.71370 0.0600 Uiso calc R 1.000
    H H24 0.16790 -0.04200 0.38710 0.0580 Uiso calc R 1.000
    H H25 0.24060 0.05540 0.25040 0.0650 Uiso calc R 1.000
    H H27 0.63170 0.38400 0.45230 0.0750 Uiso calc R 1.000
    H H28 0.56480 0.28760 0.59050 0.0680 Uiso calc R 1.000
    H H29A 0.37170 0.28030 0.20040 0.1220 Uiso calc R 1.000
    H H29B 0.56460 0.25620 0.20630 0.1220 Uiso calc R 1.000
    H H29C 0.55040 0.39440 0.27470 0.1220 Uiso calc R 1.000
loop_
    _atom_site_aniso_label
    _atom_site_aniso_U_11
    _atom_site_aniso_U_22
    _atom_site_aniso_U_33
    _atom_site_aniso_U_12
    _atom_site_aniso_U_13
    _atom_site_aniso_U_23
    O8 0.0562(17) 0.0598(16) 0.093(2) 0.0000(13) 0.0194(14) 0.0235(14)
    O9 0.146(3) 0.173(4) 0.052(2) 0.063(3) 0.025(2) 0.045(2)
    O11 0.0469(13) 0.0401(11) 0.0322(11) 0.0069(9) 0.0038(9) 0.0041(9)
    O19 0.0872(19) 0.0492(14) 0.0484(15) 0.0091(12) 0.0117(12) 0.0156(11)
    N7 0.074(2) 0.0525(17) 0.0494(18) 0.0117(15) 0.0152(15) 0.0165(13)
    N16 0.0507(16) 0.0337(13) 0.0352(14) 0.0011(11) 0.0061(11) 0.0024(10)
    N20 0.0471(15) 0.0354(13) 0.0372(14) 0.0060(11) 0.0074(11) 0.0073(10)
    C1 0.053(2) 0.0454(18) 0.058(2) 0.0071(16) 0.0147(16) 0.0032(15)
    C2 0.046(2) 0.055(2) 0.076(3) 0.0071(17) 0.0142(17) -0.0045(18)
    C3 0.049(2) 0.052(2) 0.077(3) 0.0146(17) -0.0064(19) -0.0037(18)
    C4 0.054(2) 0.0459(19) 0.062(2) 0.0099(16) -0.0063(17) 0.0042(16)
    C5 0.0431(18) 0.0403(16) 0.0397(17) 0.0005(14) -0.0028(13) 0.0006(13)
    C6 0.0390(17) 0.0326(15) 0.0387(16) 0.0003(12) 0.0022(12) -0.0003(12)
    C10 0.0443(17) 0.0364(15) 0.0343(16) 0.0024(13) 0.0076(12) 0.0017(12)
    C12 0.0425(17) 0.0342(15) 0.0372(16) 0.0050(13) -0.0002(12) 0.0034(12)
    C13 0.061(2) 0.0467(18) 0.0371(18) 0.0125(16) 0.0043(14) 0.0129(14)
    C14 0.065(2) 0.0474(18) 0.0332(17) 0.0101(16) 0.0105(14) 0.0116(13)
    C15 0.0438(18) 0.0418(16) 0.0360(17) 0.0050(13) -0.0009(13) 0.0035(13)
    C17 0.056(2) 0.0347(16) 0.0447(19) 0.0083(14) 0.0122(14) 0.0079(13)
    C18 0.067(2) 0.0382(17) 0.052(2) -0.0020(16) 0.0078(17) 0.0026(15)
    C21 0.0368(16) 0.0359(15) 0.0432(17) 0.0043(12) 0.0065(12) 0.0066(12)
    C22 0.0432(18) 0.0457(17) 0.0453(19) -0.0002(14) 0.0049(13) 0.0037(14)
    C23 0.0371(17) 0.0373(15) 0.0501(19) 0.0035(13) 0.0059(13) 0.0111(13)
    C24 0.0404(17) 0.0403(16) 0.052(2) 0.0003(13) 0.0050(14) 0.0070(14)
    C25 0.050(2) 0.054(2) 0.048(2) 0.0048(16) 0.0060(15) 0.0147(15)
    C26 0.045(2) 0.057(2) 0.064(2) 0.0092(16) 0.0070(15) 0.0276(17)
    C27 0.048(2) 0.052(2) 0.072(2) -0.0072(16) 0.0014(17) 0.0230(18)
    C28 0.0463(19) 0.0471(18) 0.056(2) -0.0073(15) -0.0026(15) 0.0128(15)
    C29 0.076(3) 0.082(3) 0.083(3) 0.006(2) 0.011(2) 0.048(2)
_geom_special_details
;
Bond distances, angles <i>etc</i>. have been calculated using the rounded
fractional coordinates. All su's are estimated from the variances of the
(full) variance-covariance matrix. The cell e.s.d.'s are taken into account in
the estimation of distances, angles and torsion angles
;
loop_
    _geom_bond_atom_site_label_1
    _geom_bond_atom_site_label_2
    _geom_bond_site_symmetry_1
    _geom_bond_site_symmetry_2
    _geom_bond_distance
    _geom_bond_publ_flag
    O8 N7 . . 1.229(5) no
    O9 N7 . . 1.213(4) no
    O11 C10 . . 1.376(3) no
    O11 C12 . . 1.381(4) no
    O19 C17 . . 1.236(4) no
    N7 C5 . . 1.461(5) no
    N16 N20 . . 1.390(3) no
    N16 C15 . . 1.487(4) no
    N16 C17 . . 1.361(4) no
    N20 C21 . . 1.294(4) no
    C1 C2 . . 1.362(6) no
    C1 C6 . . 1.396(5) no
    C2 C3 . . 1.378(6) no
    C3 C4 . . 1.367(6) no
    C4 C5 . . 1.376(5) no
    C5 C6 . . 1.393(4) no
    C6 C10 . . 1.454(4) no
    C10 C14 . . 1.353(4) no
    C12 C13 . . 1.346(4) no
    C12 C15 . . 1.480(4) no
    C13 C14 . . 1.418(5) no
    C15 C22 . . 1.531(4) no
    C17 C18 . . 1.490(5) no
    C21 C22 . . 1.499(4) no
    C21 C23 . . 1.458(4) no
    C23 C24 . . 1.383(5) no
    C23 C28 . . 1.406(5) no
    C24 C25 . . 1.379(5) no
    C25 C26 . . 1.385(5) no
    C26 C27 . . 1.384(5) no
    C26 C29 . . 1.507(6) no
    C27 C28 . . 1.380(5) no
    C1 H1 . . 0.9300 no
    C2 H2 . . 0.9300 no
    C3 H3 . . 0.9300 no
    C4 H4 . . 0.9300 no
    C13 H13 . . 0.9300 no
    C14 H14 . . 0.9300 no
    C15 H15 . . 0.9800 no
    C18 H18A . . 0.9600 no
    C18 H18B . . 0.9600 no
    C18 H18C . . 0.9600 no
    C22 H22A . . 0.9700 no
    C22 H22B . . 0.9700 no
    C24 H24 . . 0.9300 no
    C25 H25 . . 0.9300 no
    C27 H27 . . 0.9300 no
    C28 H28 . . 0.9300 no
    C29 H29A . . 0.9600 no
    C29 H29B . . 0.9600 no
    C29 H29C . . 0.9600 no
loop_
    _geom_angle_atom_site_label_1
    _geom_angle_atom_site_label_2
    _geom_angle_atom_site_label_3
    _geom_angle_site_symmetry_1
    _geom_angle_site_symmetry_2
    _geom_angle_site_symmetry_3
    _geom_angle
    _geom_angle_publ_flag
    C10 O11 C12 . . . 106.9(2) no
    O8 N7 O9 . . . 123.2(4) no
    O8 N7 C5 . . . 119.1(3) no
    O9 N7 C5 . . . 117.7(4) no
    N20 N16 C15 . . . 113.1(2) no
    N20 N16 C17 . . . 121.9(2) no
    C15 N16 C17 . . . 124.3(2) no
    N16 N20 C21 . . . 108.1(2) no
    C2 C1 C6 . . . 121.8(3) no
    C1 C2 C3 . . . 120.5(4) no
    C2 C3 C4 . . . 119.9(4) no
    C3 C4 C5 . . . 119.0(3) no
    N7 C5 C4 . . . 116.3(3) no
    N7 C5 C6 . . . 120.8(3) no
    C4 C5 C6 . . . 122.9(3) no
    C1 C6 C5 . . . 115.9(3) no
    C1 C6 C10 . . . 119.2(3) no
    C5 C6 C10 . . . 124.9(3) no
    O11 C10 C6 . . . 118.5(2) no
    O11 C10 C14 . . . 109.5(3) no
    C6 C10 C14 . . . 132.0(3) no
    O11 C12 C13 . . . 109.3(3) no
    O11 C12 C15 . . . 116.1(2) no
    C13 C12 C15 . . . 134.5(3) no
    C12 C13 C14 . . . 107.5(3) no
    C10 C14 C13 . . . 106.8(2) no
    N16 C15 C12 . . . 113.3(3) no
    N16 C15 C22 . . . 101.4(2) no
    C12 C15 C22 . . . 114.1(3) no
    O19 C17 N16 . . . 119.2(3) no
    O19 C17 C18 . . . 123.3(3) no
    N16 C17 C18 . . . 117.5(2) no
    N20 C21 C22 . . . 114.0(2) no
    N20 C21 C23 . . . 121.3(2) no
    C22 C21 C23 . . . 124.7(3) no
    C15 C22 C21 . . . 103.4(2) no
    C21 C23 C24 . . . 122.5(3) no
    C21 C23 C28 . . . 119.5(3) no
    C24 C23 C28 . . . 118.0(3) no
    C23 C24 C25 . . . 120.9(3) no
    C24 C25 C26 . . . 121.8(3) no
    C25 C26 C27 . . . 117.4(4) no
    C25 C26 C29 . . . 121.4(4) no
    C27 C26 C29 . . . 121.3(4) no
    C26 C27 C28 . . . 121.9(4) no
    C23 C28 C27 . . . 120.1(3) no
    C2 C1 H1 . . . 119.00 no
    C6 C1 H1 . . . 119.00 no
    C1 C2 H2 . . . 120.00 no
    C3 C2 H2 . . . 120.00 no
    C2 C3 H3 . . . 120.00 no
    C4 C3 H3 . . . 120.00 no
    C3 C4 H4 . . . 120.00 no
    C5 C4 H4 . . . 120.00 no
    C12 C13 H13 . . . 126.00 no
    C14 C13 H13 . . . 126.00 no
    C10 C14 H14 . . . 127.00 no
    C13 C14 H14 . . . 127.00 no
    N16 C15 H15 . . . 109.00 no
    C12 C15 H15 . . . 109.00 no
    C22 C15 H15 . . . 109.00 no
    C17 C18 H18A . . . 109.00 no
    C17 C18 H18B . . . 109.00 no
    C17 C18 H18C . . . 109.00 no
    H18A C18 H18B . . . 109.00 no
    H18A C18 H18C . . . 110.00 no
    H18B C18 H18C . . . 109.00 no
    C15 C22 H22A . . . 111.00 no
    C15 C22 H22B . . . 111.00 no
    C21 C22 H22A . . . 111.00 no
    C21 C22 H22B . . . 111.00 no
    H22A C22 H22B . . . 109.00 no
    C23 C24 H24 . . . 120.00 no
    C25 C24 H24 . . . 120.00 no
    C24 C25 H25 . . . 119.00 no
    C26 C25 H25 . . . 119.00 no
    C26 C27 H27 . . . 119.00 no
    C28 C27 H27 . . . 119.00 no
    C23 C28 H28 . . . 120.00 no
    C27 C28 H28 . . . 120.00 no
    C26 C29 H29A . . . 109.00 no
    C26 C29 H29B . . . 109.00 no
    C26 C29 H29C . . . 109.00 no
    H29A C29 H29B . . . 109.00 no
    H29A C29 H29C . . . 109.00 no
    H29B C29 H29C . . . 110.00 no
loop_
    _geom_torsion_atom_site_label_1
    _geom_torsion_atom_site_label_2
    _geom_torsion_atom_site_label_3
    _geom_torsion_atom_site_label_4
    _geom_torsion_site_symmetry_1
    _geom_torsion_site_symmetry_2
    _geom_torsion_site_symmetry_3
    _geom_torsion_site_symmetry_4
    _geom_torsion
    _geom_torsion_publ_flag
    C12 O11 C10 C6 . . . . 179.6(3) no
    C12 O11 C10 C14 . . . . -0.8(3) no
    C10 O11 C12 C13 . . . . 0.2(3) no
    C10 O11 C12 C15 . . . . -176.0(3) no
    O8 N7 C5 C4 . . . . 129.4(3) no
    O8 N7 C5 C6 . . . . -47.1(4) no
    O9 N7 C5 C4 . . . . -48.9(5) no
    O9 N7 C5 C6 . . . . 134.6(4) no
    C15 N16 N20 C21 . . . . 0.7(4) no
    C17 N16 N20 C21 . . . . -169.8(3) no
    N20 N16 C15 C12 . . . . 121.0(3) no
    N20 N16 C15 C22 . . . . -1.7(3) no
    C17 N16 C15 C12 . . . . -68.8(4) no
    C17 N16 C15 C22 . . . . 168.5(3) no
    N20 N16 C17 O19 . . . . 176.2(3) no
    N20 N16 C17 C18 . . . . -4.7(5) no
    C15 N16 C17 O19 . . . . 6.8(5) no
    C15 N16 C17 C18 . . . . -174.0(3) no
    N16 N20 C21 C22 . . . . 0.8(4) no
    N16 N20 C21 C23 . . . . -179.7(3) no
    C6 C1 C2 C3 . . . . 0.4(6) no
    C2 C1 C6 C5 . . . . -0.3(5) no
    C2 C1 C6 C10 . . . . -180.0(3) no
    C1 C2 C3 C4 . . . . -0.1(6) no
    C2 C3 C4 C5 . . . . -0.3(6) no
    C3 C4 C5 N7 . . . . -176.0(3) no
    C3 C4 C5 C6 . . . . 0.4(5) no
    N7 C5 C6 C1 . . . . 176.1(3) no
    N7 C5 C6 C10 . . . . -4.2(4) no
    C4 C5 C6 C1 . . . . -0.1(4) no
    C4 C5 C6 C10 . . . . 179.6(3) no
    C1 C6 C10 O11 . . . . 147.6(3) no
    C1 C6 C10 C14 . . . . -31.9(5) no
    C5 C6 C10 O11 . . . . -32.0(4) no
    C5 C6 C10 C14 . . . . 148.5(4) no
    O11 C10 C14 C13 . . . . 1.0(4) no
    C6 C10 C14 C13 . . . . -179.5(3) no
    O11 C12 C13 C14 . . . . 0.4(4) no
    C15 C12 C13 C14 . . . . 175.6(3) no
    O11 C12 C15 N16 . . . . -67.3(3) no
    O11 C12 C15 C22 . . . . 48.1(4) no
    C13 C12 C15 N16 . . . . 117.7(4) no
    C13 C12 C15 C22 . . . . -126.9(4) no
    C12 C13 C14 C10 . . . . -0.8(4) no
    N16 C15 C22 C21 . . . . 1.9(3) no
    C12 C15 C22 C21 . . . . -120.3(3) no
    N20 C21 C22 C15 . . . . -1.8(4) no
    C23 C21 C22 C15 . . . . 178.7(3) no
    N20 C21 C23 C24 . . . . 1.1(5) no
    N20 C21 C23 C28 . . . . -179.9(3) no
    C22 C21 C23 C24 . . . . -179.4(3) no
    C22 C21 C23 C28 . . . . -0.4(5) no
    C21 C23 C24 C25 . . . . 179.0(3) no
    C28 C23 C24 C25 . . . . -0.1(5) no
    C21 C23 C28 C27 . . . . -178.5(3) no
    C24 C23 C28 C27 . . . . 0.6(5) no
    C23 C24 C25 C26 . . . . -0.8(6) no
    C24 C25 C26 C27 . . . . 1.1(6) no
    C24 C25 C26 C29 . . . . -178.6(4) no
    C25 C26 C27 C28 . . . . -0.5(6) no
    C29 C26 C27 C28 . . . . 179.1(4) no
    C26 C27 C28 C23 . . . . -0.3(6) no
loop_
    _geom_hbond_atom_site_label_D
    _geom_hbond_atom_site_label_H
    _geom_hbond_atom_site_label_A
    _geom_hbond_site_symmetry_A
    _geom_hbond_distance_DH
    _geom_hbond_distance_HA
    _geom_hbond_distance_DA
    _geom_hbond_angle_DHA
    _geom_hbond_publ_flag
    C14 H14 O19 2_557 0.93 2.56 3.462(4) 162 yes
    C18 H18C Cg4 2_556 0.96 2.69 3.595(4) 158 yes
_iucr_refine_instructions_details
;
TITL DR_VIN_BK5_0m in P-1
CELL 1.54178 7.6235 10.5652 13.1177 103.344 95.025 108.221
ZERR 2.00 0.0003 0.0004 0.0004 0.002 0.002 0.002
LATT 1
SFAC  C   H   N   O
UNIT   44   38   6   8
L.S. 14
TEMP 23.0
SIZE 0.23 0.22 0.21
ACTA
BOND
FMAP 2
PLAN 20
WGHT    0.160700
EXTI    0.017664
FVAR       0.40307
MOLE   1
O11   4    0.106624    0.153192    0.820632    11.00000    0.04691    0.04007 =
         0.03216    0.00410    0.00378    0.00686
N20   3    0.183289   -0.066140    0.579565    11.00000    0.04715    0.03536 =
         0.03718    0.00731    0.00744    0.00597
O19   4    0.074646   -0.239556    0.777082    11.00000    0.08716    0.04924 =
         0.04837    0.01565    0.01174    0.00911
N16   3    0.173067   -0.092927    0.678162    11.00000    0.05072    0.03373 =
         0.03521    0.00241    0.00607    0.00110
C12   1    0.215465    0.080640    0.850065    11.00000    0.04247    0.03418 =
         0.03719    0.00342   -0.00020    0.00501
C10   1    0.045220    0.207931    0.910512    11.00000    0.04429    0.03638 =
         0.03428    0.00170    0.00760    0.00238
C21   1    0.312380    0.052965    0.593174    11.00000    0.03678    0.03590 =
         0.04317    0.00661    0.00652    0.00433
C6    1   -0.072860    0.291001    0.902097    11.00000    0.03900    0.03256 =
         0.03874   -0.00026    0.00216    0.00025
O8    4    0.246244    0.416998    0.807240    11.00000    0.05618    0.05976 =
         0.09265    0.02354    0.01937    0.00004
C17   1    0.070801   -0.219161    0.688035    11.00000    0.05586    0.03466 =
         0.04466    0.00794    0.01224    0.00832
C24   1    0.261905    0.043975    0.401148    11.00000    0.04036    0.04028 =
         0.05155    0.00704    0.00505    0.00028
AFIX  43
H24   2    0.167879   -0.041969    0.387122    11.00000   -1.20000
AFIX   0
C28   1    0.497989    0.240513    0.522210    11.00000    0.04628    0.04709 =
         0.05605    0.01278   -0.00263   -0.00730
AFIX  43
H28   2    0.564832    0.287557    0.590479    11.00000   -1.20000
AFIX   0
C23   1    0.356357    0.110937    0.504018    11.00000    0.03714    0.03732 =
         0.05015    0.01113    0.00593    0.00348
N7    3    0.083123    0.391647    0.766637    11.00000    0.07443    0.05247 =
         0.04941    0.01649    0.01523    0.01174
C5    1   -0.062121    0.374428    0.832996    11.00000    0.04312    0.04031 =
         0.03965    0.00057   -0.00278    0.00047
C13   1    0.221198    0.089264    0.954408    11.00000    0.06119    0.04672 =
         0.03709    0.01291    0.00430    0.01254
AFIX  43
H13   2    0.285631    0.049709    0.993692    11.00000   -1.20000
AFIX   0
C1    1   -0.209577    0.288910    0.966533    11.00000    0.05333    0.04543 =
         0.05782    0.00323    0.01472    0.00709
AFIX  43
H1    2   -0.222714    0.234453    1.013795    11.00000   -1.20000
AFIX   0
C26   1    0.442782    0.231409    0.336036    11.00000    0.04458    0.05699 =
         0.06370    0.02759    0.00704    0.00919
C22   1    0.408996    0.121632    0.706312    11.00000    0.04315    0.04573 =
         0.04533    0.00370    0.00492   -0.00019
AFIX  23
H22A  2    0.395329    0.211260    0.731775    11.00000   -1.20000
H22B  2    0.541357    0.133624    0.713662    11.00000   -1.20000
AFIX   0
C15   1    0.307512    0.020393    0.766546    11.00000    0.04377    0.04176 =
         0.03600    0.00350   -0.00093    0.00496
AFIX  13
H15   2    0.396827   -0.014876    0.798626    11.00000   -1.20000
AFIX   0
C4    1   -0.177793    0.450617    0.827258    11.00000    0.05418    0.04588 =
         0.06153    0.00425   -0.00631    0.00988
AFIX  43
H4    2   -0.167008    0.504726    0.779804    11.00000   -1.20000
AFIX   0
C2    1   -0.324175    0.364529    0.961979    11.00000    0.04554    0.05479 =
         0.07567   -0.00447    0.01416    0.00715
AFIX  43
H2    2   -0.413456    0.361404    1.006206    11.00000   -1.20000
AFIX   0
C25   1    0.305362    0.103031    0.319012    11.00000    0.05034    0.05424 =
         0.04838    0.01474    0.00600    0.00482
AFIX  43
H25   2    0.240646    0.055357    0.250390    11.00000   -1.20000
AFIX   0
C14   1    0.111006    0.169697    0.993427    11.00000    0.06546    0.04742 =
         0.03318    0.01162    0.01053    0.01011
AFIX  43
H14   2    0.088306    0.191908    1.062683    11.00000   -1.20000
AFIX   0
C27   1    0.537990    0.298017    0.438902    11.00000    0.04820    0.05163 =
         0.07217    0.02302    0.00140   -0.00718
AFIX  43
H27   2    0.631650    0.384023    0.452318    11.00000   -1.20000
AFIX   0
C18   1   -0.043158   -0.325966    0.589297    11.00000    0.06704    0.03815 =
         0.05183    0.00258    0.00777   -0.00197
AFIX 137
H18A  2   -0.083526   -0.415149    0.603021    11.00000   -1.50000
H18B  2    0.031402   -0.327772    0.534031    11.00000   -1.50000
H18C  2   -0.150761   -0.303780    0.567232    11.00000   -1.50000
AFIX   0
C3    1   -0.308953    0.445570    0.892440    11.00000    0.04929    0.05190 =
         0.07691   -0.00373   -0.00636    0.01462
AFIX  43
H3    2   -0.387806    0.496856    0.889784    11.00000   -1.20000
AFIX   0
O9    4    0.036151    0.383124    0.673837    11.00000    0.14607    0.17258 =
         0.05205    0.04548    0.02492    0.06320
C29   1    0.486325    0.296460    0.246208    11.00000    0.07621    0.08150 =
         0.08339    0.04829    0.01080    0.00649
AFIX 137
H29A  2    0.371665    0.280257    0.200382    11.00000   -1.50000
H29B  2    0.564639    0.256213    0.206337    11.00000   -1.50000
H29C  2    0.550410    0.394353    0.274678    11.00000   -1.50000
MOLE   2
HKLF 4
REM  DR_VIN_BK5_0m in P-1
REM R1 =  0.0839 for   2186 Fo > 4sig(Fo)  and  0.1061 for all   3083 data
REM    265 parameters refined using      0 restraints
END
WGHT      0.1607      0.0000
REM Highest difference peak  0.400,  deepest hole -0.376,  1-sigma level  0.093
Q1    1   0.1233  0.3149  0.8541  11.00000  0.05    0.39
Q2    1  -0.0903  0.4323  0.7482  11.00000  0.05    0.30
Q3    1   0.2140  0.1037  0.7348  11.00000  0.05    0.30
Q4    1   0.2745  0.1569  0.7771  11.00000  0.05    0.30
Q5    1  -0.1990  0.3998  0.9019  11.00000  0.05    0.29
Q6    1   0.2481  0.3964  0.6926  11.00000  0.05    0.28
Q7    1   0.2243 -0.0545  0.4725  11.00000  0.05    0.28
Q8    1   0.5029  0.0508  0.5411  11.00000  0.05    0.27
Q9    1   0.3430 -0.1053  0.6087  11.00000  0.05    0.26
Q10   1   0.2433 -0.2379  0.7144  11.00000  0.05    0.25
Q11   1   0.1827  0.3690  0.6171  11.00000  0.05    0.25
Q12   1   0.0563 -0.2225  0.8846  11.00000  0.05    0.25
Q13   1  -0.0073 -0.2025  0.5445  11.00000  0.05    0.25
Q14   1   0.5954  0.1997  0.2756  11.00000  0.05    0.24
Q15   1   0.2639  0.4863  0.7340  11.00000  0.05    0.24
Q16   1   0.1309  0.4230  0.8798  11.00000  0.05    0.24
Q17   1   0.6183  0.2378  0.2956  11.00000  0.05    0.24
Q18   1  -0.0548  0.0664  0.8975  11.00000  0.05    0.24
Q19   1  -0.0300  0.2168  0.7995  11.00000  0.05    0.23
Q20   1  -0.1226  0.1184  0.8419  11.00000  0.05    0.23
;
