# Supplementary material for: 1-{3-(4-Methyl­phen­yl)-5-[5-(2-nitro­phen­yl)furan-2-yl]-4,5-di­hydro-1H-pyrazol-1-yl}ethanone
Source: Acta Crystallogr Sect E Struct Rep Online. 2013 Sep 12;69(Pt 10):o1528. doi: 10.1107/S1600536813024690 (PMC3790397; doi:10.1107/S1600536813024690)
Supplement: Supplementary file 2 [file e-69-o1528-Isup2.hkl]

# 
# h,k,l, Fc-squared, Fo-squared, sigma(Fo-squared) and status flag 
# 
data_I
_shelx_title ' DR_VIN_BK5_0m in P-1' 
_shelx_refln_list_code          4 
_shelx_F_calc_maximum      131.23 
_exptl_crystal_F_000       408.00 
_reflns_d_resolution_high  0.8517 
 
loop_ 
 _symmetry_equiv_pos_as_xyz 
 'x, y, z' 
 '-x, -y, -z' 
 
_cell_length_a     7.6235 
_cell_length_b    10.5652 
_cell_length_c    13.1177 
_cell_angle_alpha 103.344 
_cell_angle_beta   95.025 
_cell_angle_gamma 108.221 
 
_shelx_F_squared_multiplier     1.000 
 
loop_ 
 _refln_index_h 
 _refln_index_k 
 _refln_index_l 
 _refln_F_squared_calc 
 _refln_F_squared_meas 
 _refln_F_squared_sigma 
 _refln_observed_status 
   1   0   0     2076.10     2085.63     41.00 o 
   2   0   0        1.28        1.47      0.33 o 
   3   0   0       14.31       10.52      1.02 o 
   4   0   0       49.72       48.23      4.75 o 
   5   0   0      185.43      195.53     12.18 o 
   6   0   0       11.88       11.27      2.58 o 
   7   0   0       70.86       90.79     14.11 o 
   8   0   0       77.14       82.28      7.53 o 
  -8   1   0        0.93        6.09      3.15 o 
  -7   1   0       10.67       14.67      6.77 o 
  -6   1   0        1.67        3.72      2.09 o 
  -5   1   0       29.29       25.98      2.69 o 
  -3   1   0       10.07        6.81      2.79 o 
  -2   1   0     3245.48     2944.79    124.44 o 
  -1   1   0       31.05       27.34      3.01 o 
   0   1   0     1103.29     1545.71      3.98 o 
   1   1   0     1093.67     1022.83     40.03 o 
   2   1   0      706.36      605.56     45.76 o 
   3   1   0      105.10       71.83      3.25 o 
   4   1   0       92.14       89.40      4.61 o 
   5   1   0        0.38        0.11      1.82 o 
   6   1   0       29.15       37.06      3.46 o 
   7   1   0       49.73       77.68      7.83 o 
  -8   2   0       18.73       17.76      3.57 o 
  -7   2   0       51.87       57.82      4.15 o 
  -6   2   0       14.88       16.45      3.40 o 
  -5   2   0       28.59       28.34      3.50 o 
  -3   2   0      388.08      284.23     16.98 o 
  -2   2   0    17220.77    20361.77   1433.11 o 
  -1   2   0     1901.04     1410.90    178.18 o 
   0   2   0      531.71      671.15     43.33 o 
   1   2   0     3604.36     4258.69    186.67 o 
   2   2   0     2347.90     2187.20    183.55 o 
   4   2   0       98.96      129.27     13.26 o 
   5   2   0       65.00       78.67      5.37 o 
   6   2   0       84.99      114.01      7.38 o 
   7   2   0       31.89       37.22      8.07 o 
  -8   3   0       73.54      102.80      6.26 o 
  -7   3   0      132.67      172.35     27.23 o 
  -6   3   0       37.32       48.48      7.74 o 
  -5   3   0      247.84      217.06     21.62 o 
  -3   3   0       89.94       54.23      5.67 o 
  -2   3   0       10.51        6.43      1.36 o 
  -1   3   0     1284.09     1301.65    205.95 o 
   0   3   0      301.88      317.41     42.64 o 
   1   3   0     1769.95     1761.99    109.06 o 
   2   3   0        4.59        2.71      1.29 o 
   3   3   0      129.42      175.81      9.96 o 
   4   3   0        0.05        1.30      2.89 o 
   5   3   0      164.58      182.22     13.79 o 
   6   3   0        0.94        1.67      2.33 o 
   7   3   0       33.47       22.52      4.87 o 
  -8   4   0        0.04        1.44      2.44 o 
  -7   4   0       14.31       20.01      6.34 o 
  -6   4   0        0.00        1.29      2.30 o 
  -5   4   0       45.60       51.81      6.20 o 
  -4   4   0      608.62      654.38     68.11 o 
  -3   4   0     1133.16      733.47     90.36 o 
  -2   4   0      298.03      196.89     20.71 o 
  -1   4   0      219.72      187.06     58.73 o 
   0   4   0      280.17      271.83     36.36 o 
   1   4   0      250.92      213.40     21.44 o 
   2   4   0      998.28     1336.81     51.92 o 
   3   4   0       61.20       72.50      2.57 o 
   4   4   0        0.34        0.42      1.60 o 
   5   4   0        5.73        6.52      2.17 o 
   6   4   0        2.83       -1.33      1.84 o 
  -8   5   0        0.08       -0.95      2.36 o 
  -7   5   0       13.17       14.69      6.10 o 
  -6   5   0      110.54      133.50     15.20 o 
  -5   5   0       44.94       55.57      3.54 o 
  -4   5   0        0.23       -0.37      1.58 o 
  -2   5   0      281.59      297.55      6.05 o 
  -1   5   0      166.11      164.99      4.71 o 
   0   5   0       49.26       70.51      3.39 o 
   1   5   0      451.11      564.48     21.02 o 
   2   5   0     1036.73     1336.53     39.14 o 
   3   5   0      761.22      939.23     50.02 o 
   4   5   0        3.20        8.56      1.85 o 
   5   5   0      169.55      182.89     10.75 o 
   6   5   0        3.89        3.32      1.67 o 
  -8   6   0       15.31       14.34      2.95 o 
  -7   6   0       68.11       90.18     10.02 o 
  -6   6   0       17.72       24.45      3.06 o 
  -5   6   0        0.04       -1.00      1.99 o 
  -4   6   0      103.30      113.79      4.21 o 
  -3   6   0        0.35        0.80      1.73 o 
  -2   6   0      349.42      329.87     17.72 o 
  -1   6   0      106.00      121.28      6.05 o 
   0   6   0      765.38      914.32     45.51 o 
   1   6   0       20.47       28.22      2.40 o 
   2   6   0       84.14      105.56      3.53 o 
   3   6   0      177.67      203.40     11.80 o 
   4   6   0       24.53       26.54      3.84 o 
   5   6   0       72.11       64.50      8.01 o 
  -8   7   0       25.17       10.66      3.39 o 
  -7   7   0        3.01        2.61      3.25 o 
  -6   7   0       29.56       34.80      4.11 o 
  -5   7   0       20.15       25.08      4.03 o 
  -4   7   0       41.39       45.97      3.45 o 
  -3   7   0        0.43        0.44      1.68 o 
  -2   7   0      120.11      115.27      3.34 o 
  -1   7   0       80.89       95.00      5.01 o 
   0   7   0       31.06       43.39      2.71 o 
   1   7   0       35.30       37.40      3.15 o 
   2   7   0       63.02       63.20      4.30 o 
   3   7   0       20.86       22.00      2.40 o 
   4   7   0       96.84       94.90      5.51 o 
  -8   8   0        5.49        7.76      3.39 o 
  -7   8   0        5.02       -0.06      3.57 o 
  -6   8   0       79.79       82.76      4.32 o 
  -5   8   0       54.01       43.33      5.36 o 
  -4   8   0        0.62        1.56      2.31 o 
  -3   8   0       73.08       76.39      5.17 o 
  -2   8   0      415.24      419.18     20.06 o 
  -1   8   0        7.77        8.45      1.99 o 
   0   8   0       14.28       20.75      2.16 o 
   1   8   0      115.18      133.32      4.24 o 
   2   8   0        3.56        3.77      1.82 o 
   3   8   0       24.11       21.28      2.63 o 
   4   8   0       56.90       42.43      2.84 o 
  -7   9   0        0.83       -1.60      3.32 o 
  -6   9   0        2.31        2.55      2.48 o 
  -5   9   0        0.00        2.17      3.11 o 
  -4   9   0       10.45       11.14      3.39 o 
  -3   9   0       52.45       56.75      4.98 o 
  -2   9   0        2.05       -1.18      2.25 o 
  -1   9   0       28.57       33.53      2.78 o 
   0   9   0        2.38        1.15      2.01 o 
   1   9   0       12.35       12.40      2.01 o 
   2   9   0       13.93       13.16      1.87 o 
   3   9   0        2.64        1.74      1.53 o 
  -7  10   0        0.10       -2.83      2.83 o 
  -6  10   0        0.48       -0.59      2.11 o 
  -5  10   0       18.63       21.17      3.67 o 
  -4  10   0        0.77        1.56      2.46 o 
  -3  10   0        0.00       -2.21      3.54 o 
  -2  10   0        5.74        6.28      2.50 o 
  -1  10   0       33.85       41.27      2.96 o 
   0  10   0        4.02        4.45      2.17 o 
   1  10   0       13.26        7.68      1.82 o 
   2  10   0       20.39       14.54      3.54 o 
  -5  11   0        0.02       -1.76      2.36 o 
  -4  11   0        0.06        0.34      2.32 o 
  -3  11   0       10.40        9.36      2.87 o 
  -2  11   0      100.92      109.17     12.79 o 
  -1  11   0        1.03        1.95      2.35 o 
   0  11   0        0.12        1.14      2.01 o 
   3 -12   1       12.14        5.17      3.39 o 
   4 -12   1        7.27       -1.17      3.08 o 
   0 -11   1       38.32       24.53      2.92 o 
   1 -11   1       60.78       60.01      3.60 o 
   2 -11   1       62.12       77.69      5.62 o 
   3 -11   1       21.30       18.29      4.80 o 
   4 -11   1        0.48        2.39      1.98 o 
   5 -11   1        0.32       -0.57      2.00 o 
   6 -11   1        0.51        0.00      3.32 o 
  -2 -10   1        9.01        5.03      1.82 o 
  -1 -10   1       59.71       57.30      3.18 o 
   0 -10   1       31.26       32.01      5.00 o 
   1 -10   1       52.72       46.95      4.27 o 
   2 -10   1        6.90        5.97      4.37 o 
   3 -10   1        9.93        6.25      3.31 o 
   4 -10   1       30.09       26.77      5.76 o 
   5 -10   1        5.03        3.44      3.24 o 
   6 -10   1       11.21        5.96      2.54 o 
   7 -10   1        4.83        4.37      3.45 o 
  -3  -9   1        6.31        4.97      1.55 o 
  -2  -9   1       53.63       55.72      4.60 o 
  -1  -9   1       53.25       65.41      3.65 o 
   0  -9   1       48.08       46.50      3.54 o 
   1  -9   1       87.00       98.67      4.53 o 
   2  -9   1       48.03       47.20      3.19 o 
   3  -9   1       25.79       25.31      5.37 o 
   4  -9   1      126.31      129.62      5.51 o 
   5  -9   1       21.92       19.37      7.36 o 
   6  -9   1        0.34        0.84      2.25 o 
   7  -9   1        6.29        1.97      3.69 o 
  -4  -8   1        1.77        0.73      1.38 o 
  -3  -8   1       60.99       55.51      4.71 o 
  -2  -8   1        6.59        8.48      1.94 o 
  -1  -8   1       21.12       22.86      2.36 o 
   0  -8   1      220.72      248.24      9.73 o 
   1  -8   1       70.23       85.04      4.67 o 
   2  -8   1       40.22       46.89      3.43 o 
   3  -8   1      131.76      130.57     11.04 o 
   4  -8   1      112.26      125.33      7.22 o 
   5  -8   1        4.82        2.40      3.23 o 
   6  -8   1        5.56        3.57      2.79 o 
   7  -8   1        0.09       -2.88      2.88 o 
   8  -8   1        1.90       -1.68      2.22 o 
  -5  -7   1        4.56        3.07      1.75 o 
  -4  -7   1        3.18        1.18      1.78 o 
  -3  -7   1      146.58      161.54      6.94 o 
  -2  -7   1       90.76       94.75      4.96 o 
  -1  -7   1       62.97       76.42      2.96 o 
   0  -7   1       29.47       32.13      2.51 o 
   1  -7   1        0.19        0.91      1.28 o 
   2  -7   1      104.90      107.20      3.35 o 
   3  -7   1       36.10       42.28      7.03 o 
   4  -7   1       32.23       26.94      4.17 o 
   5  -7   1        0.06       -2.73      2.74 o 
   6  -7   1      124.50      140.66      9.36 o 
   7  -7   1       43.30       46.26      4.61 o 
   8  -7   1        0.78       -2.09      2.09 o 
  -5  -6   1       16.12       16.84      2.04 o 
  -4  -6   1      147.10      167.33     10.62 o 
  -3  -6   1      137.94      166.49     11.72 o 
  -2  -6   1       14.61       13.18      1.85 o 
  -1  -6   1        3.57        3.21      1.24 o 
   0  -6   1       93.00      136.53      6.61 o 
   1  -6   1       86.91       78.87      4.79 o 
   2  -6   1       26.44       24.92      2.88 o 
   3  -6   1       59.30       45.60      8.25 o 
   4  -6   1      119.56      117.01     10.25 o 
   5  -6   1       77.23       71.97      5.02 o 
   6  -6   1        6.40       12.22      2.84 o 
   7  -6   1        7.26       11.38      3.57 o 
   8  -6   1        1.00       -0.46      2.22 o 
  -6  -5   1       41.67       42.40      3.01 o 
  -5  -5   1       53.06       59.11      7.38 o 
  -4  -5   1      498.32      557.46     72.20 o 
  -3  -5   1        0.63        3.63      1.56 o 
  -2  -5   1      254.02      301.75     23.31 o 
  -1  -5   1       15.99       22.79      3.01 o 
   0  -5   1      899.04      750.62     21.76 o 
   1  -5   1      329.43      291.18     40.82 o 
   2  -5   1     1052.01      830.58     10.96 o 
   4  -5   1        5.84        7.50      2.71 o 
   5  -5   1        0.03       -0.11      1.83 o 
   6  -5   1       10.58       13.14      3.11 o 
   7  -5   1       12.02       10.00      3.58 o 
   8  -5   1        0.00       -0.28      2.23 o 
  -6  -4   1       14.91       14.13      3.58 o 
  -5  -4   1       86.32       93.22     16.97 o 
  -4  -4   1        0.08        8.00      6.70 o 
  -3  -4   1       58.31       86.98      3.45 o 
  -2  -4   1       11.51        8.23      1.25 o 
  -1  -4   1      797.05      668.74     72.82 o 
   0  -4   1      634.04      561.50     83.41 o 
   1  -4   1       12.25       10.99      1.12 o 
   2  -4   1      452.92      371.51     41.33 o 
   3  -4   1      172.63      146.31     18.21 o 
   4  -4   1       28.58       38.39      3.06 o 
   5  -4   1        7.29        9.37      2.05 o 
   6  -4   1       22.31       25.46      9.70 o 
   7  -4   1       93.49      113.58     16.82 o 
   8  -4   1        1.95        4.81      2.45 o 
  -7  -3   1        4.82        0.58      4.34 o 
  -6  -3   1       47.21       61.50      4.88 o 
  -5  -3   1       77.00       96.00      9.29 o 
  -4  -3   1      273.73      326.06     17.09 o 
  -3  -3   1      579.09      666.05     51.80 o 
  -2  -3   1      722.10      580.84     47.40 o 
  -1  -3   1      969.12      865.78     64.15 o 
   0  -3   1     7580.14    10302.79   1066.98 o 
   1  -3   1      760.32      698.50    110.76 o 
   2  -3   1      229.88      167.37     14.53 o 
   3  -3   1      892.77      573.65     36.11 o 
   4  -3   1     1171.99     1132.65    110.35 o 
   5  -3   1       32.75       39.51      7.61 o 
   6  -3   1      115.29      149.71     26.41 o 
   7  -3   1        2.99        5.31      3.39 o 
   8  -3   1        0.11        1.88      2.26 o 
  -7  -2   1       26.94       43.74      4.31 o 
  -6  -2   1        1.97        5.55      3.24 o 
  -5  -2   1       16.56       31.61      5.76 o 
  -4  -2   1      344.77      387.57     41.66 o 
  -3  -2   1        8.09        4.18      1.45 o 
  -2  -2   1      540.11      465.10     37.71 o 
  -1  -2   1     1263.04     1265.23     66.81 o 
   0  -2   1      674.65      644.74     85.68 o 
   1  -2   1     1940.82     1703.94    141.68 o 
   2  -2   1     1101.20      890.52     48.18 o 
   3  -2   1       24.99       21.06      1.39 o 
   4  -2   1       44.95       11.22      1.97 o 
   5  -2   1        0.05        1.58      2.04 o 
   6  -2   1       51.85       57.02      3.99 o 
   7  -2   1       23.09       26.91      4.99 o 
   8  -2   1       17.10       17.88      6.96 o 
  -8  -1   1        1.43        2.59      3.82 o 
  -7  -1   1        7.63        9.10      3.52 o 
  -6  -1   1        0.76        1.36      2.50 o 
  -5  -1   1       68.68       70.31      7.62 o 
  -4  -1   1      423.34      471.52     61.59 o 
  -3  -1   1      766.29      522.66     32.18 o 
  -2  -1   1      197.08      145.83      7.75 o 
  -1  -1   1      704.81      732.01     45.09 o 
   0  -1   1     2426.88     2641.00    348.94 o 
   1  -1   1      406.30      307.98     15.97 o 
   2  -1   1     5618.22     5657.33    254.09 o 
   3  -1   1       77.05       64.45      4.88 o 
   4  -1   1       67.55       75.80      4.57 o 
   5  -1   1       44.42       43.93      2.83 o 
   6  -1   1        2.64        1.33      2.40 o 
   7  -1   1       20.69       19.76      3.27 o 
   8  -1   1        7.58        8.90      3.21 o 
  -8   0   1        0.09        1.66      4.19 o 
  -7   0   1        0.01        2.80      2.72 o 
  -6   0   1      149.33      196.78     16.92 o 
  -5   0   1       23.83       21.05      2.36 o 
  -4   0   1       86.80      115.64      5.62 o 
  -3   0   1      217.04      139.98      8.86 o 
  -2   0   1     3740.14     3623.44    141.78 o 
  -1   0   1       33.03       32.21      5.32 o 
   0   0   1       10.56       10.43      0.43 o 
   1   0   1     7870.25    10400.27    478.97 o 
   2   0   1       34.44       29.41      2.01 o 
   3   0   1      291.09      158.11      9.42 o 
   4   0   1        0.11       -0.57      1.15 o 
   5   0   1        1.68        2.08      1.41 o 
   6   0   1       21.64       14.36      3.09 o 
   7   0   1       60.30       86.31     17.30 o 
   8   0   1        8.83        5.60      3.82 o 
  -8   1   1       17.27       16.20      3.54 o 
  -7   1   1      130.91      169.83     13.72 o 
  -6   1   1      247.89      283.87     40.29 o 
  -5   1   1      221.54      217.39     19.54 o 
  -3   1   1       29.95       23.17      2.20 o 
  -2   1   1     1115.12      822.14     46.31 o 
  -1   1   1        2.24        6.49      0.84 o 
   0   1   1     1045.85     1321.49     14.74 o 
   1   1   1     7284.08     9664.23    519.56 o 
   2   1   1       40.48       38.21      3.71 o 
   3   1   1       34.24       22.75      2.77 o 
   4   1   1       15.69       21.68      1.66 o 
   5   1   1       24.05       24.91      2.18 o 
   6   1   1       21.20       20.80      2.91 o 
   7   1   1       20.29       24.54      8.18 o 
  -8   2   1       22.69       32.38      4.06 o 
  -7   2   1       10.24       11.34      3.86 o 
  -6   2   1       59.81       59.77      7.33 o 
  -5   2   1        8.76        9.13      1.56 o 
  -3   2   1       36.03       27.99      1.97 o 
  -2   2   1    10342.13    10473.69   1087.42 o 
  -1   2   1     2015.03     1360.10      9.29 o 
   0   2   1     1578.00     2015.31     83.96 o 
   1   2   1     6839.29     8773.59    834.01 o 
   2   2   1      558.69      521.86     34.53 o 
   3   2   1      626.56      735.75     34.66 o 
   4   2   1       39.38       53.95      2.70 o 
   5   2   1        0.19        0.22      2.12 o 
   6   2   1       12.64       12.54      2.94 o 
   7   2   1        0.17       -1.18      2.74 o 
  -8   3   1       31.85       28.65      9.55 o 
  -7   3   1      207.72      248.41     42.35 o 
  -6   3   1        2.31        2.49      2.49 o 
  -5   3   1       51.32       66.18      6.57 o 
  -3   3   1      224.48      156.35     33.52 o 
  -2   3   1     3433.08     2759.64    509.40 o 
  -1   3   1        3.28        3.97      0.69 o 
   0   3   1     1457.03     1360.92     68.35 o 
   1   3   1      162.06      171.77     14.13 o 
   3   3   1        0.07       -0.41      0.92 o 
   4   3   1      148.17      174.09     15.97 o 
   5   3   1       75.75       94.09      4.02 o 
   6   3   1      183.66      197.61     23.22 o 
   7   3   1        0.38       -3.14      3.14 o 
  -8   4   1        9.65       10.38      3.42 o 
  -7   4   1        9.69       14.98      3.29 o 
  -6   4   1        0.40       -0.44      2.34 o 
  -5   4   1       23.02       38.71      2.96 o 
  -4   4   1     2538.62     2613.69    247.03 o 
  -3   4   1      129.75       85.16     12.01 o 
  -2   4   1       51.50       36.82      4.81 o 
  -1   4   1      134.45      113.94     37.97 o 
   0   4   1     1005.58      884.86     53.94 o 
   2   4   1        0.74        3.51      1.47 o 
   3   4   1      413.77      498.18     13.73 o 
   4   4   1      490.68      580.94     24.04 o 
   5   4   1       93.36      110.53      7.08 o 
   6   4   1        0.17       -1.32      1.67 o 
  -8   5   1        0.46       -0.88      3.23 o 
  -7   5   1       40.34       43.96      3.95 o 
  -6   5   1      481.02      518.33     30.48 o 
  -5   5   1       65.77       79.58      6.06 o 
  -4   5   1      543.20      589.21     16.22 o 
  -3   5   1       13.64       17.57      3.36 o 
  -2   5   1      440.67      497.46      8.72 o 
  -1   5   1      600.44      589.32      9.54 o 
   0   5   1        0.41       -0.92      1.72 o 
   1   5   1        3.44       10.72      2.00 o 
   2   5   1       28.35       32.34      3.43 o 
   3   5   1      137.91      177.07      6.35 o 
   4   5   1      294.32      327.94     18.88 o 
   5   5   1        9.44       11.44      2.24 o 
   6   5   1        3.15        0.78      2.23 o 
  -8   6   1        1.22       -2.59      3.63 o 
  -7   6   1        3.02        2.98      2.93 o 
  -6   6   1      587.79      703.66     32.66 o 
  -5   6   1       59.50       69.70      4.78 o 
  -4   6   1       52.37       36.34      2.67 o 
  -3   6   1       30.52       40.09      2.61 o 
  -2   6   1      821.21      847.71     22.16 o 
  -1   6   1      118.01      127.43      6.10 o 
   0   6   1       42.44       50.42      2.39 o 
   1   6   1      275.86      312.81     12.71 o 
   2   6   1      103.89      123.53      5.71 o 
   3   6   1        0.20       -0.64      1.59 o 
   4   6   1        0.01       -1.36      1.73 o 
   5   6   1       79.59       68.24      9.06 o 
  -7   7   1       43.58       49.00      4.67 o 
  -6   7   1       94.92      124.05      5.38 o 
  -5   7   1       91.34      129.52      5.25 o 
  -4   7   1       34.70       27.34      3.40 o 
  -3   7   1       22.17       17.35      3.63 o 
  -2   7   1       14.64       18.15      2.19 o 
  -1   7   1       34.07       31.72      4.87 o 
   0   7   1      132.54      134.75      4.06 o 
   1   7   1       27.21       30.06      2.82 o 
   2   7   1      140.86      169.19      7.06 o 
   3   7   1       82.23       83.91      5.30 o 
   4   7   1       12.97        7.43      1.63 o 
  -8   8   1       23.72       22.92      3.76 o 
  -7   8   1        7.77        4.67      4.65 o 
  -6   8   1       38.59       33.68      7.24 o 
  -5   8   1      126.03      152.91     16.32 o 
  -4   8   1       27.02       32.87      4.16 o 
  -3   8   1        7.08        8.13      2.87 o 
  -2   8   1       54.63       53.11      6.37 o 
  -1   8   1       47.59       45.97      4.59 o 
   0   8   1      128.01      139.51      4.89 o 
   1   8   1      146.42      145.28      4.07 o 
   2   8   1       21.41       20.37      2.59 o 
   3   8   1        4.19        4.65      1.74 o 
  -7   9   1       18.64       13.96      2.75 o 
  -6   9   1        3.65        4.74      2.47 o 
  -5   9   1       36.97       35.55      4.24 o 
  -4   9   1        2.63        0.34      2.41 o 
  -3   9   1        0.00        0.16      2.86 o 
  -2   9   1       22.55       26.50      3.09 o 
  -1   9   1       83.58       90.82      3.62 o 
   0   9   1        1.42        1.93      2.09 o 
   1   9   1        0.72        1.03      1.79 o 
   2   9   1        9.49        8.86      1.74 o 
  -6  10   1        0.33       -0.05      2.07 o 
  -5  10   1       10.95        9.28      3.11 o 
  -4  10   1      127.55      136.43     14.44 o 
  -3  10   1        0.47        0.48      2.55 o 
  -2  10   1       32.83       39.19      3.31 o 
  -1  10   1       87.94       93.79      5.28 o 
   0  10   1        1.24        0.91      2.10 o 
   1  10   1        3.16        1.77      1.64 o 
  -5  11   1        2.66        1.32      2.43 o 
  -4  11   1       57.58       60.47      5.82 o 
  -3  11   1       34.12       37.34      4.69 o 
  -2  11   1        0.14        1.01      1.90 o 
  -1  11   1        0.27       -0.47      1.93 o 
   0  11   1       80.14       75.71      6.55 o 
   3 -12   2        0.32        2.91      2.26 o 
   4 -12   2        6.77        2.40      3.26 o 
   0 -11   2        0.97        1.33      1.95 o 
   1 -11   2       12.73        7.24      2.21 o 
   2 -11   2       24.09       25.75      5.61 o 
   3 -11   2       26.50       17.56      5.18 o 
   4 -11   2       12.17        9.03      3.19 o 
   5 -11   2        0.18       -0.99      2.46 o 
  -2 -10   2        0.02        0.69      1.60 o 
  -1 -10   2        3.24        3.18      2.23 o 
   0 -10   2        1.38        0.59      2.43 o 
   1 -10   2       33.96       34.39      4.84 o 
   2 -10   2        4.00        3.38      3.17 o 
   3 -10   2       64.61       54.09      3.87 o 
   4 -10   2        0.00        0.36      2.76 o 
   5 -10   2        9.72        4.84      3.69 o 
   6 -10   2        5.02        3.61      2.15 o 
   7 -10   2        0.14        4.00      2.89 o 
  -3  -9   2        5.26        2.67      1.68 o 
  -2  -9   2        2.61        0.26      1.98 o 
  -1  -9   2        2.15        2.68      2.08 o 
   0  -9   2       15.28       15.79      2.83 o 
   1  -9   2        7.43        7.73      2.21 o 
   2  -9   2       11.58       11.98      2.80 o 
   3  -9   2        1.15        3.46      2.47 o 
   4  -9   2       22.99       19.47      2.90 o 
   5  -9   2       82.29       92.88      6.27 o 
   6  -9   2       12.14       11.93      4.68 o 
   7  -9   2        3.08        5.46      6.71 o 
  -4  -8   2       23.27       20.90      1.87 o 
  -3  -8   2        6.61        3.58      1.89 o 
  -2  -8   2       13.59       11.61      2.02 o 
  -1  -8   2        0.63       -0.68      1.78 o 
   0  -8   2       26.98       31.72      2.70 o 
   1  -8   2      252.47      288.31     14.02 o 
   2  -8   2      242.48      264.06     16.62 o 
   3  -8   2       26.23       28.28      5.43 o 
   4  -8   2        0.01       -0.51      2.21 o 
   5  -8   2        1.17        3.19      3.28 o 
   6  -8   2        0.71        1.15      3.24 o 
   7  -8   2        2.54        2.86      3.00 o 
   8  -8   2        0.23        2.22      2.89 o 
  -5  -7   2       19.68       12.50      3.05 o 
  -4  -7   2       22.20       18.26      2.18 o 
  -3  -7   2        0.10        0.25      2.05 o 
  -2  -7   2       12.31       10.22      2.14 o 
  -1  -7   2        2.32        2.02      1.47 o 
   0  -7   2       68.39       66.51      2.68 o 
   1  -7   2       20.20       22.06      2.05 o 
   2  -7   2       22.29       23.25      2.03 o 
   3  -7   2        0.40       -0.69      1.46 o 
   4  -7   2        0.70        6.73      3.17 o 
   5  -7   2        2.57        0.08      2.30 o 
   6  -7   2       35.46       26.33      5.45 o 
   7  -7   2       19.11       21.73      3.67 o 
   8  -7   2        0.09        0.42      2.09 o 
  -5  -6   2       27.79       31.31      2.77 o 
  -4  -6   2       30.96       33.53      4.54 o 
  -3  -6   2      134.30      177.02     12.21 o 
  -2  -6   2      145.62      175.00     11.68 o 
  -1  -6   2      129.51      147.57      6.95 o 
   0  -6   2      202.11      221.76     17.10 o 
   1  -6   2      249.01      274.88     32.01 o 
   2  -6   2      156.63      171.94     34.47 o 
   3  -6   2      184.62      174.02     13.34 o 
   4  -6   2        3.17        4.68      2.10 o 
   5  -6   2        9.05       13.17      3.20 o 
   6  -6   2        2.31        2.56      3.23 o 
   7  -6   2        4.47        6.79      3.28 o 
   8  -6   2        0.04       -0.79      2.07 o 
  -6  -5   2       46.59       54.05      6.75 o 
  -5  -5   2       70.22       60.02     10.12 o 
  -4  -5   2       23.25       30.76      2.67 o 
  -3  -5   2       56.72       65.27      3.19 o 
  -2  -5   2       77.65       71.59      4.37 o 
  -1  -5   2      271.73      280.41     29.61 o 
   1  -5   2        3.90        4.19      0.99 o 
   3  -5   2      281.34      321.37      8.59 o 
   4  -5   2      134.09      143.62     13.98 o 
   5  -5   2       88.79      105.42     11.33 o 
   6  -5   2       11.06       13.85      3.46 o 
   7  -5   2        9.73        7.09      4.55 o 
   8  -5   2       17.77       19.52      5.37 o 
  -7  -4   2       18.50       12.94      3.94 o 
  -6  -4   2       17.32       22.09      3.83 o 
  -5  -4   2       24.21       26.48      3.05 o 
  -4  -4   2        0.41        0.38      1.45 o 
  -3  -4   2        0.24        1.12      1.21 o 
  -2  -4   2      339.71      441.58     74.91 o 
  -1  -4   2       32.90       26.76      4.18 o 
   0  -4   2        2.85        4.57      0.50 o 
   1  -4   2       45.59       42.82      5.27 o 
   2  -4   2        3.29        3.70      0.46 o 
   3  -4   2        0.29        1.48      1.60 o 
   4  -4   2        0.23        0.34      1.85 o 
   5  -4   2       32.09       30.83      3.18 o 
   6  -4   2        2.34       -0.64      2.54 o 
   7  -4   2        5.02        5.76      2.78 o 
   8  -4   2       15.04       14.81      2.58 o 
  -7  -3   2        2.95       -0.32      2.83 o 
  -6  -3   2       46.25       65.98      8.11 o 
  -5  -3   2       63.56       63.63      9.29 o 
  -4  -3   2      169.21      189.50     13.93 o 
  -3  -3   2      637.45      627.80     59.46 o 
  -2  -3   2     2589.89     2025.82     97.12 o 
  -1  -3   2       57.55       55.65      4.17 o 
   0  -3   2      492.61      490.54     49.72 o 
   1  -3   2      382.11      375.96     47.49 o 
   2  -3   2      273.40      203.95     14.25 o 
   3  -3   2      232.95      178.23     14.73 o 
   4  -3   2     1068.26     1100.41    105.94 o 
   5  -3   2       30.10       41.30      2.94 o 
   6  -3   2        6.90       16.35      2.81 o 
   7  -3   2       11.08       12.62      3.01 o 
   8  -3   2        0.89        2.00      2.27 o 
  -7  -2   2       23.18       28.15      3.79 o 
  -6  -2   2       46.52       49.28     15.10 o 
  -5  -2   2      149.35      168.62     18.48 o 
  -4  -2   2      156.50      134.71     12.88 o 
  -3  -2   2      863.63      524.34      8.56 o 
  -2  -2   2      285.86      273.88     10.45 o 
  -1  -2   2     1569.90     1381.50    102.98 o 
   0  -2   2      436.34      334.34     50.79 o 
   1  -2   2      101.95       86.60     11.87 o 
   2  -2   2      616.46      515.06     36.44 o 
   3  -2   2       88.99       67.96      4.81 o 
   4  -2   2        1.95        1.03      1.51 o 
   5  -2   2        9.17       18.49      2.20 o 
   6  -2   2        2.52        1.51      2.27 o 
   7  -2   2       30.24       40.17      6.03 o 
   8  -2   2       65.30       60.47     19.47 o 
  -7  -1   2        0.00        0.58      5.91 o 
  -6  -1   2        1.50        0.05      2.38 o 
  -5  -1   2        8.93        8.40      1.96 o 
  -4  -1   2      314.37      397.82     57.53 o 
  -3  -1   2      106.29       90.66      7.05 o 
  -2  -1   2      515.98      490.54     20.07 o 
  -1  -1   2      355.25      300.10     18.36 o 
   0  -1   2     5055.04     5528.94    800.75 o 
   1  -1   2        5.21        6.43      0.69 o 
   2  -1   2      589.23      519.79     43.73 o 
   3  -1   2       30.69       28.41      4.00 o 
   4  -1   2      509.61      533.81     26.04 o 
   5  -1   2       73.65       87.52      3.05 o 
   6  -1   2       36.52       40.95      3.52 o 
   7  -1   2        1.70        3.47      2.64 o 
   8  -1   2       46.98       51.15     19.48 o 
  -8   0   2        7.12        4.31      4.68 o 
  -7   0   2       22.72       30.34      9.33 o 
  -6   0   2      143.29      171.71     15.40 o 
  -5   0   2       65.22       64.07      7.54 o 
  -4   0   2       11.07       13.14      2.11 o 
  -3   0   2      139.15      113.12      7.92 o 
  -2   0   2      388.36      317.53     19.09 o 
  -1   0   2      343.64      301.11      3.64 o 
   0   0   2      944.00      889.31     88.15 o 
   1   0   2      862.51      871.46     55.60 o 
   2   0   2      246.53      196.70     16.44 o 
   3   0   2       75.09       42.44      2.97 o 
   4   0   2       28.82       25.06      1.51 o 
   5   0   2      210.41      229.04      8.18 o 
   6   0   2       46.19       48.75      6.57 o 
   7   0   2      130.95      139.88     17.93 o 
   8   0   2        3.60        4.06      2.46 o 
  -8   1   2        1.20        3.26      4.19 o 
  -7   1   2       63.00       76.91      9.48 o 
  -6   1   2        0.78        3.14      2.49 o 
  -5   1   2       74.65       88.88     14.52 o 
  -3   1   2       48.50       29.83      4.05 o 
  -2   1   2      386.94      316.51     41.46 o 
  -1   1   2      281.80      261.91      2.78 o 
   0   1   2     8795.63    13303.36     37.45 o 
   1   1   2     6806.27     8578.44    634.15 o 
   2   1   2      416.23      350.30     28.18 o 
   4   1   2       25.29       32.47      1.62 o 
   5   1   2       47.04       53.85      2.86 o 
   6   1   2      126.12      142.02     13.19 o 
   7   1   2       49.33       51.27     16.34 o 
  -8   2   2        0.14        0.72      3.44 o 
  -7   2   2       70.69       82.46     10.87 o 
  -6   2   2        3.12        4.68      2.26 o 
  -5   2   2        2.09        1.83      1.40 o 
  -3   2   2       12.47        9.33      1.10 o 
  -2   2   2       42.70       26.41      5.93 o 
  -1   2   2     2723.16     2727.29     14.08 o 
   0   2   2      134.82      140.31      6.93 o 
   1   2   2      148.30      135.01     14.24 o 
   2   2   2       18.74       16.94      2.40 o 
   3   2   2      201.33      246.46      7.26 o 
   4   2   2       84.97       92.83      3.42 o 
   5   2   2       71.53       63.37      6.35 o 
   6   2   2        5.81        5.47      2.86 o 
   7   2   2       19.72       30.68      5.24 o 
  -8   3   2       31.61       38.80      4.38 o 
  -7   3   2       12.90       20.62      4.41 o 
  -6   3   2        3.14        1.77      2.34 o 
  -5   3   2       10.58        9.24      1.65 o 
  -4   3   2       99.80       90.98      6.24 o 
  -3   3   2      378.97      243.75      4.32 o 
  -2   3   2     2859.70     2045.65    403.51 o 
  -1   3   2        0.98        3.03      0.75 o 
   0   3   2     1601.73     1685.35    124.82 o 
   1   3   2       82.02       71.29      8.53 o 
   2   3   2     1061.67     1432.91     17.03 o 
   3   3   2      243.86      285.78     10.97 o 
   4   3   2      101.48      126.28      5.11 o 
   5   3   2       40.91       42.11      4.74 o 
   6   3   2        1.61        3.75      2.42 o 
  -7   4   2       88.61      100.48      6.60 o 
  -6   4   2       38.11       41.75      5.24 o 
  -5   4   2       56.68       68.16      3.60 o 
  -4   4   2      351.85      292.62     35.66 o 
  -2   4   2        4.03        2.59      0.99 o 
  -1   4   2      172.05      144.71     38.27 o 
   1   4   2       36.73       50.85      6.18 o 
   2   4   2        0.70        3.43      1.01 o 
   3   4   2       54.38       69.13      3.01 o 
   4   4   2       26.15       25.83      4.12 o 
   5   4   2       44.86       51.31      3.23 o 
   6   4   2        5.63        4.20      2.12 o 
  -7   5   2       22.53       35.97      8.41 o 
  -6   5   2       21.55       34.76      3.44 o 
  -5   5   2       71.24       92.51      3.54 o 
  -4   5   2      405.55      467.87     40.09 o 
  -3   5   2       70.84       75.47      3.18 o 
  -2   5   2      137.46      166.84      7.00 o 
  -1   5   2      345.99      310.91      9.37 o 
   0   5   2       53.42       57.93      2.96 o 
   1   5   2       86.11      108.66      3.30 o 
   2   5   2       82.90      104.23      5.13 o 
   3   5   2       92.49       93.70      3.32 o 
   4   5   2       14.75       17.50      2.18 o 
   5   5   2       62.30       52.14     12.18 o 
  -8   6   2        2.96        3.57      2.55 o 
  -7   6   2       18.76       25.12      4.23 o 
  -6   6   2       81.67       97.65      6.13 o 
  -5   6   2      327.22      355.77     39.51 o 
  -4   6   2        1.07        3.74      1.88 o 
  -3   6   2        1.18       -0.40      1.32 o 
  -2   6   2       20.90       23.76      2.35 o 
  -1   6   2       79.66       88.89      4.54 o 
   0   6   2       18.33       16.90      1.47 o 
   1   6   2      115.46      138.60      5.54 o 
   2   6   2       65.79       75.34      4.01 o 
   3   6   2        8.27        8.82      1.87 o 
   4   6   2        2.13        4.16      1.76 o 
   5   6   2       36.16       22.20      2.28 o 
  -8   7   2        3.68        6.52      2.37 o 
  -7   7   2        5.14        2.66      2.95 o 
  -6   7   2        9.42        6.36      2.68 o 
  -5   7   2       75.54      108.84     17.89 o 
  -4   7   2        8.35       10.25      2.42 o 
  -3   7   2        1.00       -0.59      1.48 o 
  -2   7   2       41.60       57.12      3.33 o 
  -1   7   2       55.75       65.30      3.79 o 
   0   7   2        0.62        1.09      1.40 o 
   1   7   2       59.48       54.01      2.78 o 
   2   7   2       93.37       93.01      5.28 o 
   3   7   2        1.54        0.13      1.67 o 
   4   7   2        1.73       -0.26      1.62 o 
  -8   8   2       69.27       57.71      5.12 o 
  -7   8   2       21.83       16.77      6.01 o 
  -6   8   2        0.09        1.03      2.60 o 
  -5   8   2        1.10        1.65      3.08 o 
  -4   8   2        0.10       -1.15      2.27 o 
  -3   8   2       17.61       18.47      2.36 o 
  -2   8   2       75.25       85.86      3.75 o 
  -1   8   2      403.69      418.83     13.57 o 
   0   8   2      187.78      198.33      8.09 o 
   1   8   2        5.32        3.67      1.81 o 
   2   8   2       18.77       16.13      2.15 o 
   3   8   2        0.06       -0.61      1.52 o 
  -7   9   2        9.98        7.24      3.14 o 
  -6   9   2        0.25        0.07      2.26 o 
  -5   9   2       20.25       27.30     10.04 o 
  -4   9   2       36.60       44.38      5.30 o 
  -3   9   2        9.99        9.23      2.22 o 
  -2   9   2       62.98       68.45      4.06 o 
  -1   9   2       15.22       14.25      2.14 o 
   0   9   2      133.09      132.19      4.22 o 
   1   9   2        2.13        2.24      1.80 o 
   2   9   2        4.59        4.79      1.55 o 
  -6  10   2        0.01       -0.90      1.91 o 
  -5  10   2        3.52        4.86      2.98 o 
  -4  10   2        0.43       -1.54      2.34 o 
  -3  10   2       89.43       93.03     12.96 o 
  -2  10   2       91.85       85.64      3.85 o 
  -1  10   2        0.01       -1.72      2.92 o 
   0  10   2        8.77        6.33      2.04 o 
   1  10   2        5.85        2.09      2.09 o 
  -5  11   2       14.10       15.65      2.40 o 
  -4  11   2        0.54       -0.93      1.92 o 
  -3  11   2       20.50       12.54      3.61 o 
  -2  11   2       37.32       29.11      4.75 o 
  -1  11   2        9.76        9.67      3.02 o 
   2 -12   3       20.12       15.83      3.63 o 
   3 -12   3        0.02        0.18      3.20 o 
   4 -12   3        1.72       -1.03      2.13 o 
  -1 -11   3       19.20       14.96      3.11 o 
   0 -11   3        0.01        4.34      1.94 o 
   1 -11   3        8.67        7.43      4.40 o 
   2 -11   3        0.15        0.01      3.12 o 
   4 -11   3        4.28        4.66      2.75 o 
   5 -11   3        0.70       -1.87      4.00 o 
  -2 -10   3        0.15       -1.38      1.81 o 
  -1 -10   3        3.33        1.76      2.16 o 
   0 -10   3       53.36       57.78      3.24 o 
   1 -10   3        2.53        0.96      2.11 o 
   2 -10   3       61.35       57.38      7.01 o 
   3 -10   3       18.50       11.45      3.66 o 
   4 -10   3       11.56       12.96      2.95 o 
   5 -10   3        2.58       -0.09      2.55 o 
   6 -10   3        1.10       -0.82      2.89 o 
  -3  -9   3        5.63        1.74      1.76 o 
  -2  -9   3       14.22       13.69      2.30 o 
  -1  -9   3        1.55        1.26      2.06 o 
   0  -9   3       18.25       15.84      3.16 o 
   1  -9   3       16.34       16.81      2.42 o 
   2  -9   3       70.07       71.60      5.83 o 
   3  -9   3        1.73        3.90      2.25 o 
   4  -9   3        5.94        3.52      2.70 o 
   5  -9   3       20.85       14.55      5.21 o 
   6  -9   3        0.51       -1.34      2.85 o 
   7  -9   3        4.81        4.79      2.76 o 
  -4  -8   3        2.07        2.40      1.60 o 
  -3  -8   3        2.20        3.48      1.92 o 
  -2  -8   3       60.48       52.83      8.19 o 
  -1  -8   3       29.44       36.02      2.79 o 
   0  -8   3       84.61      116.60      7.57 o 
   1  -8   3      111.76      134.82     11.55 o 
   2  -8   3       77.22       85.63      9.61 o 
   3  -8   3        0.86        1.04      1.85 o 
   4  -8   3       53.88       47.25      9.12 o 
   5  -8   3        0.05       -2.47      2.47 o 
   6  -8   3        3.47       -1.13      3.13 o 
   7  -8   3        1.41        1.73      2.64 o 
   8  -8   3        1.98       -2.65      2.65 o 
  -5  -7   3       45.38       43.06      3.81 o 
  -4  -7   3       70.98       83.64      4.37 o 
  -3  -7   3        3.01        0.38      2.06 o 
  -2  -7   3        6.08        6.47      1.84 o 
  -1  -7   3       56.09       71.96      3.34 o 
   0  -7   3       44.51       59.58      6.08 o 
   1  -7   3       22.50       24.34      1.92 o 
   2  -7   3        0.55        2.61      1.43 o 
   3  -7   3        8.20        7.98      1.75 o 
   4  -7   3        2.24        1.67      2.09 o 
   5  -7   3        0.53       -0.06      2.20 o 
   6  -7   3        1.34       -2.73      4.25 o 
   7  -7   3       13.81       13.85      2.96 o 
   8  -7   3        0.38        1.96      2.12 o 
  -5  -6   3       11.62       12.97      2.43 o 
  -4  -6   3       34.60       37.35      4.72 o 
  -3  -6   3       81.92       97.31      8.33 o 
  -2  -6   3      223.16      291.63     15.86 o 
  -1  -6   3       16.12       22.18      2.02 o 
   0  -6   3       41.65       42.18      2.26 o 
   1  -6   3       27.10       29.64      2.85 o 
   2  -6   3       17.99       21.55      2.41 o 
   3  -6   3       68.89       51.25      5.65 o 
   4  -6   3       76.16       86.41      3.64 o 
   5  -6   3        5.98        4.94      2.88 o 
   6  -6   3        0.07       -2.20      2.73 o 
   7  -6   3       77.76       90.80      7.77 o 
   8  -6   3        0.94       -0.96      2.03 o 
  -6  -5   3        0.07        2.23      3.51 o 
  -5  -5   3       29.24       32.30      5.00 o 
  -4  -5   3       23.35       28.44      2.71 o 
  -3  -5   3       91.34      115.13      9.39 o 
  -2  -5   3        1.68        7.19      3.53 o 
  -1  -5   3        0.09        2.70      1.30 o 
   2  -5   3        3.30        5.42      1.11 o 
   3  -5   3       80.77       97.33      9.22 o 
   4  -5   3        3.11        0.73      1.36 o 
   5  -5   3        0.42        2.03      2.37 o 
   6  -5   3        2.51        2.87      2.80 o 
   7  -5   3        0.73        1.37      2.47 o 
   8  -5   3       19.24       11.95      4.09 o 
  -7  -4   3        3.17        3.14      3.32 o 
  -6  -4   3        6.69        7.66      3.25 o 
  -5  -4   3       13.81       16.63      2.45 o 
  -4  -4   3       45.77       37.42      4.91 o 
  -3  -4   3        1.80        2.25      1.26 o 
  -2  -4   3       76.19       77.27      8.15 o 
  -1  -4   3      555.77      460.60     70.93 o 
   0  -4   3       39.20       34.96      1.54 o 
   1  -4   3        1.52        1.41      0.47 o 
   2  -4   3        0.86        1.49      0.95 o 
   3  -4   3      138.68      113.83      4.64 o 
   4  -4   3       50.71       47.60      2.36 o 
   5  -4   3       67.55       62.63      3.67 o 
   6  -4   3       67.51       86.19      4.80 o 
   7  -4   3       13.99       20.23      3.69 o 
   8  -4   3        0.20       -0.77      2.08 o 
  -7  -3   3       24.11       30.65      7.05 o 
  -6  -3   3        0.17       -1.98      2.89 o 
  -5  -3   3        6.31        6.93      2.12 o 
  -4  -3   3       21.18       21.91      4.40 o 
  -3  -3   3       38.76       50.37      6.22 o 
  -2  -3   3      230.93      169.13     31.86 o 
  -1  -3   3     1909.56     1789.41    260.62 o 
   0  -3   3     1585.09     1612.39    361.41 o 
   1  -3   3      244.64      206.12     22.71 o 
   2  -3   3        2.41        3.00      1.12 o 
   3  -3   3       45.59       43.19      7.43 o 
   4  -3   3        4.62        9.72      1.78 o 
   5  -3   3        6.82        5.07      1.94 o 
   6  -3   3       19.28       23.64      4.21 o 
   7  -3   3       12.00       14.40      2.88 o 
   8  -3   3       18.71       12.48      3.65 o 
  -7  -2   3       18.91       27.97      4.77 o 
  -6  -2   3       13.00        9.40      3.39 o 
  -5  -2   3       50.33       44.90      6.98 o 
  -4  -2   3        7.51        6.31      1.45 o 
  -2  -2   3      113.20       81.14      5.47 o 
  -1  -2   3     1169.77     1043.57     77.11 o 
   0  -2   3      678.22      506.97     55.82 o 
   1  -2   3      520.11      398.59     26.56 o 
   2  -2   3       54.05       58.91      5.20 o 
   3  -2   3      153.36      115.50     14.48 o 
   4  -2   3       45.47       36.65      2.49 o 
   5  -2   3       34.92       44.63      2.61 o 
   6  -2   3       22.31       31.69      4.81 o 
   7  -2   3        2.24        3.00      2.79 o 
   8  -2   3        4.48        3.83      2.99 o 
  -8  -1   3        0.33        4.00      3.20 o 
  -7  -1   3        6.00        7.07      3.41 o 
  -6  -1   3       18.28       15.09      4.79 o 
  -5  -1   3        0.48       -0.99      1.85 o 
  -4  -1   3       38.83       29.35      4.78 o 
  -3  -1   3      630.95      420.84     11.63 o 
  -2  -1   3      667.96      460.15     35.86 o 
  -1  -1   3      357.87      261.31     21.54 o 
   0  -1   3       41.14       22.78      2.36 o 
   1  -1   3      157.36      125.73      9.63 o 
   2  -1   3      251.57      189.72     20.18 o 
   3  -1   3        6.80        2.83      1.79 o 
   4  -1   3       54.14       58.90      2.02 o 
   5  -1   3      163.84      180.43      4.78 o 
   6  -1   3        8.24        7.19      2.33 o 
   7  -1   3      167.90      209.18     19.15 o 
   8  -1   3        0.03       -0.71      2.71 o 
  -8   0   3       12.16        8.74      3.33 o 
  -7   0   3        1.41        1.35      2.80 o 
  -6   0   3        0.36        3.12      2.32 o 
  -5   0   3      187.86      184.91     23.71 o 
  -4   0   3      580.13      479.98    106.94 o 
  -3   0   3      610.66      421.06     12.78 o 
  -2   0   3       71.17       48.51      4.45 o 
  -1   0   3      825.73      449.19      3.35 o 
   0   0   3        0.98        9.31      4.38 o 
   1   0   3      862.16      857.30     65.42 o 
   2   0   3      134.53      121.76      7.98 o 
   4   0   3      432.65      472.59      9.97 o 
   5   0   3        0.43        1.19      1.64 o 
   6   0   3        1.10        0.23      2.31 o 
   7   0   3      132.96      159.66     21.02 o 
  -8   1   3        0.08        2.59      3.32 o 
  -7   1   3       24.86       25.08      3.57 o 
  -6   1   3       79.14      100.67     13.10 o 
  -5   1   3        0.41        0.84      1.70 o 
  -4   1   3       13.09       20.51      3.57 o 
  -3   1   3      134.48      106.16      3.97 o 
  -2   1   3     1138.07      968.95    119.87 o 
   0   1   3     2469.44     2783.14    134.15 o 
   1   1   3     1517.73     1564.11    155.72 o 
   2   1   3       20.72       14.43      1.32 o 
   3   1   3      343.22      347.46     12.78 o 
   4   1   3       90.62       98.43      2.52 o 
   5   1   3      115.14      136.82      3.97 o 
   6   1   3       38.07       46.32      8.67 o 
   7   1   3        0.02       -2.70      3.27 o 
  -8   2   3       38.72       30.08      5.79 o 
  -7   2   3       28.67       36.90      3.66 o 
  -6   2   3      148.19      175.21     23.74 o 
  -5   2   3        4.83        6.77      1.99 o 
  -4   2   3       14.77       12.26      3.26 o 
  -2   2   3      810.77      514.05    119.63 o 
  -1   2   3      195.44      183.65      3.74 o 
   0   2   3        5.19        7.07      1.42 o 
   1   2   3      541.40      567.13     57.63 o 
   3   2   3      420.66      485.95      7.14 o 
   4   2   3       38.30       43.31      2.74 o 
   5   2   3       90.61      102.31      4.27 o 
   6   2   3      101.55       96.99      8.77 o 
   7   2   3        0.00       -2.09      3.39 o 
  -8   3   3       26.26       21.55      4.74 o 
  -7   3   3       32.88       34.26      6.47 o 
  -6   3   3      321.25      331.83     52.09 o 
  -5   3   3       58.87       67.99      4.93 o 
  -4   3   3      388.46      386.08     29.47 o 
  -2   3   3      299.58      159.85      3.81 o 
  -1   3   3      240.81      261.21     29.45 o 
   0   3   3      592.34      464.84     41.19 o 
   2   3   3      687.78      854.46     20.18 o 
   3   3   3       51.73       49.03      3.40 o 
   4   3   3      222.82      264.56      8.26 o 
   5   3   3       18.00       16.32      2.42 o 
   6   3   3       22.24       19.92      5.25 o 
  -8   4   3        2.01        2.95      4.62 o 
  -7   4   3      132.09      162.94     10.14 o 
  -6   4   3      148.95      148.29     15.09 o 
  -5   4   3       60.04       58.19     14.53 o 
  -4   4   3       58.53       61.52      8.42 o 
  -3   4   3      114.33      138.09     16.82 o 
  -2   4   3       87.60       51.29      2.78 o 
   1   4   3       17.18       21.55      1.29 o 
   2   4   3       17.11       19.69      1.43 o 
   3   4   3        1.46        1.87      1.28 o 
   4   4   3      176.24      195.61      7.35 o 
   5   4   3       28.63       32.34      6.79 o 
   6   4   3       16.02       13.77      3.20 o 
  -8   5   3       17.93       11.52      4.25 o 
  -7   5   3        3.03        2.21      3.43 o 
  -6   5   3      144.33      156.05     10.36 o 
  -5   5   3      125.80      145.64      7.07 o 
  -4   5   3       34.05       38.36      3.29 o 
  -3   5   3       53.86       43.89      3.37 o 
  -2   5   3      354.04      321.28     18.03 o 
  -1   5   3      439.45      546.68     22.26 o 
   0   5   3       34.91       39.16      2.53 o 
   1   5   3       89.04       89.22      3.87 o 
   2   5   3      452.57      545.10     20.78 o 
   3   5   3       90.70       99.05      3.54 o 
   4   5   3        8.23        9.40      2.02 o 
   5   5   3        0.64        2.70      1.76 o 
  -8   6   3        0.40       -0.74      4.06 o 
  -7   6   3        1.07        0.21      3.10 o 
  -6   6   3       21.59       11.92      3.59 o 
  -5   6   3        0.65        2.07      3.01 o 
  -4   6   3        2.68        2.13      1.80 o 
  -3   6   3        1.69        1.94      1.27 o 
  -2   6   3       93.75      106.87      6.07 o 
  -1   6   3        0.45        0.75      1.10 o 
   0   6   3        7.46       12.66      1.40 o 
   1   6   3       57.67       64.90      4.96 o 
   2   6   3       28.59       30.91      2.87 o 
   3   6   3       23.81       24.67      2.30 o 
   4   6   3        4.23        3.11      1.77 o 
  -8   7   3        0.00        0.32      3.54 o 
  -7   7   3        1.61        3.06      3.39 o 
  -6   7   3       10.36        7.82      2.66 o 
  -5   7   3        0.03       -2.03      3.69 o 
  -4   7   3        7.92        9.63      3.08 o 
  -3   7   3       52.47       58.20      3.80 o 
  -2   7   3       86.03      105.79      4.58 o 
  -1   7   3      143.29      174.12      3.76 o 
   0   7   3      195.13      205.79      7.48 o 
   1   7   3      258.82      255.78      9.73 o 
   2   7   3        3.13        3.25      1.82 o 
   3   7   3       18.90       13.11      1.93 o 
   4   7   3        0.60        0.11      1.40 o 
  -7   8   3       33.76       17.02      5.11 o 
  -6   8   3       22.85       27.18      5.80 o 
  -5   8   3       11.91       10.81      3.55 o 
  -4   8   3        0.13       -0.54      2.29 o 
  -3   8   3        6.49        9.95      2.34 o 
  -2   8   3        0.02        1.20      1.96 o 
  -1   8   3        2.08        3.50      2.01 o 
   0   8   3       60.53       67.72      3.35 o 
   1   8   3       45.85       44.57      3.38 o 
   2   8   3        2.53        1.19      1.64 o 
   3   8   3       21.67       17.54      2.29 o 
  -7   9   3       16.01       18.73      2.89 o 
  -6   9   3        0.00       -1.14      2.07 o 
  -5   9   3        2.04        0.72      3.19 o 
  -4   9   3       35.36       36.42      7.31 o 
  -3   9   3        9.17        8.99      2.31 o 
  -2   9   3       28.50       32.36      3.99 o 
  -1   9   3       48.75       43.32      3.05 o 
   0   9   3        0.63        0.73      2.08 o 
   1   9   3       13.06       12.75      2.10 o 
   2   9   3       23.47       20.08      2.80 o 
  -6  10   3        2.12       -0.17      1.70 o 
  -5  10   3        5.95        6.93      2.91 o 
  -4  10   3       53.82       57.50     13.00 o 
  -3  10   3       61.27       61.66      7.42 o 
  -2  10   3        0.47        3.17      1.92 o 
  -1  10   3       26.39       25.02      2.83 o 
   0  10   3        0.80       -1.13      1.72 o 
  -4  11   3        0.24       -0.25      2.05 o 
  -3  11   3       11.84       11.96      2.55 o 
  -2  11   3        4.45        3.57      2.83 o 
   2 -12   4       18.59       20.63      4.19 o 
   3 -12   4        1.55       -0.12      2.95 o 
  -1 -11   4        6.71        3.27      2.07 o 
   0 -11   4        2.44        5.01      2.18 o 
   1 -11   4       37.57       39.88      5.79 o 
   2 -11   4        1.79        2.57      3.08 o 
   3 -11   4       36.17       38.73      4.10 o 
   4 -11   4        2.07        3.13      2.90 o 
   5 -11   4        0.70       -2.00      2.48 o 
  -2 -10   4       16.64       15.90      2.82 o 
  -1 -10   4       52.41       44.11      5.84 o 
   0 -10   4       30.30       27.21      4.58 o 
   1 -10   4       10.45       13.79      2.94 o 
   2 -10   4      123.40      142.01     14.31 o 
   3 -10   4        7.18        1.29      3.37 o 
   4 -10   4        2.75        1.06      3.27 o 
   5 -10   4       24.17       26.39      5.07 o 
   6 -10   4        4.87        5.39      2.87 o 
  -3  -9   4        2.51        0.87      1.65 o 
  -2  -9   4        2.43        1.88      1.92 o 
  -1  -9   4       50.94       49.04      4.43 o 
   0  -9   4       16.94       20.05      2.49 o 
   1  -9   4       15.78       19.36      2.63 o 
   2  -9   4       96.28      104.19     11.30 o 
   3  -9   4        0.87        4.04      3.22 o 
   4  -9   4        6.52        4.39      2.58 o 
   5  -9   4        3.46        4.64      2.74 o 
   6  -9   4       21.72       17.14      3.59 o 
   7  -9   4        0.51        1.10      2.50 o 
  -4  -8   4        0.48        2.53      1.58 o 
  -3  -8   4       17.79       22.00      2.58 o 
  -2  -8   4       34.97       43.39      6.18 o 
  -1  -8   4        3.54        5.17      2.02 o 
   0  -8   4      137.98      171.57     17.48 o 
   1  -8   4       60.70       59.87      4.62 o 
   2  -8   4        0.01        2.20      2.02 o 
   3  -8   4      214.26      226.55     32.04 o 
   4  -8   4        0.00        0.46      2.02 o 
   5  -8   4        0.37       -0.84      2.34 o 
   6  -8   4        1.03        0.98      3.39 o 
   7  -8   4        0.03        2.25      2.80 o 
  -5  -7   4      112.75      118.80      6.86 o 
  -4  -7   4       15.12       15.84      3.22 o 
  -3  -7   4       13.69       12.36      1.93 o 
  -2  -7   4       11.60       10.97      2.70 o 
  -1  -7   4       19.98       22.24      2.76 o 
   0  -7   4        0.01        2.52      1.67 o 
   1  -7   4       59.36       65.48      7.36 o 
   2  -7   4      114.21      130.08     17.90 o 
   3  -7   4       29.24       32.22      2.93 o 
   4  -7   4       92.38       85.20      3.59 o 
   5  -7   4        7.88        6.18      2.51 o 
   6  -7   4       13.41       11.66      2.99 o 
   7  -7   4       14.81       13.68      2.85 o 
   8  -7   4        1.52       -0.52      2.19 o 
  -5  -6   4       19.05       21.26      2.87 o 
  -4  -6   4        1.72        3.55      2.02 o 
  -3  -6   4       15.95       22.55      2.37 o 
  -2  -6   4       13.45       13.18      1.68 o 
  -1  -6   4       52.61       48.98      2.87 o 
   0  -6   4       28.55       31.23      3.58 o 
   1  -6   4      250.11      310.84     48.35 o 
   2  -6   4       18.06       13.28      1.72 o 
   3  -6   4       73.42       62.59      4.49 o 
   4  -6   4        1.58       -0.79      1.57 o 
   5  -6   4        0.52        0.64      2.20 o 
   6  -6   4        4.47        2.80      2.67 o 
   7  -6   4        1.41        1.80      2.60 o 
   8  -6   4       17.81       15.78      4.62 o 
  -6  -5   4        1.12       -0.37      3.45 o 
  -5  -5   4        4.92        6.19      2.34 o 
  -4  -5   4       13.11       15.30      2.10 o 
  -3  -5   4        4.30        3.72      1.52 o 
  -2  -5   4       11.31       18.26      1.64 o 
  -1  -5   4       22.75       18.80      2.00 o 
   3  -5   4        9.76        8.59      1.40 o 
   4  -5   4       88.20       93.72      3.31 o 
   5  -5   4        2.06        3.25      2.07 o 
   6  -5   4       10.74       11.65      2.88 o 
   7  -5   4       67.51       89.27      5.54 o 
   8  -5   4       11.36        6.78      2.64 o 
  -7  -4   4        5.41        4.00      3.08 o 
  -6  -4   4       71.23       73.84      5.60 o 
  -5  -4   4        0.07       -1.32      1.99 o 
  -4  -4   4        8.19        8.36      1.92 o 
  -3  -4   4       54.91       42.61      3.01 o 
  -2  -4   4        3.99        5.38      4.19 o 
  -1  -4   4       32.40       22.44      2.03 o 
   0  -4   4     1026.45      605.05     29.44 o 
   1  -4   4       96.62       64.90     12.80 o 
   2  -4   4       21.53       13.64      1.48 o 
   4  -4   4       78.04       96.36      3.80 o 
   5  -4   4       92.68       99.45      6.07 o 
   6  -4   4       43.20       51.21      6.40 o 
   7  -4   4        0.33        2.06      2.53 o 
   8  -4   4        3.44        0.10      1.99 o 
  -7  -3   4        2.63        4.92      3.76 o 
  -6  -3   4        2.99        0.79      2.63 o 
  -5  -3   4       37.82       40.67      6.01 o 
  -4  -3   4        4.61        5.18      1.57 o 
  -3  -3   4      188.47      191.26     23.21 o 
  -2  -3   4      941.37      468.26      7.18 o 
  -1  -3   4       27.59       32.97      9.30 o 
   0  -3   4      401.60      186.92     14.32 o 
   1  -3   4      127.64       90.40      9.60 o 
   2  -3   4        1.99        2.79      0.51 o 
   4  -3   4      132.92      135.25      5.92 o 
   5  -3   4       19.84       21.96      1.83 o 
   6  -3   4       21.28       21.27      2.62 o 
   7  -3   4        4.83        5.46      2.71 o 
   8  -3   4       10.73        7.66      4.14 o 
  -7  -2   4       11.68       11.76      4.37 o 
  -6  -2   4       19.53       23.08      3.81 o 
  -5  -2   4        1.26        0.92      1.79 o 
  -4  -2   4       51.38       68.92     11.08 o 
  -3  -2   4      150.59      154.36      6.75 o 
  -2  -2   4      251.03      180.51     18.80 o 
  -1  -2   4      142.76       96.66      6.44 o 
   0  -2   4       12.70       13.95      1.00 o 
   1  -2   4      338.45      274.82     24.18 o 
   2  -2   4      202.85      163.23     14.83 o 
   3  -2   4      921.75      640.40    139.17 o 
   4  -2   4      736.72      826.26     19.46 o 
   5  -2   4      164.97      199.48      4.10 o 
   6  -2   4        5.17        0.47      2.24 o 
   7  -2   4        0.83        2.75      2.57 o 
   8  -2   4       22.69       24.28      8.35 o 
  -8  -1   4        2.78        5.97      2.83 o 
  -7  -1   4       70.12       71.71     20.30 o 
  -6  -1   4        0.20        1.36      2.33 o 
  -5  -1   4       77.12       67.09      9.49 o 
  -4  -1   4       10.25        8.12      1.73 o 
  -3  -1   4       60.99       33.76      2.16 o 
  -2  -1   4       50.78       30.69      1.49 o 
  -1  -1   4       78.73       51.86      5.64 o 
   0  -1   4       67.50       62.84      6.83 o 
   1  -1   4       77.60       72.40      6.78 o 
   2  -1   4      219.37      145.14     11.58 o 
   4  -1   4      217.55      239.68      7.27 o 
   5  -1   4       67.96       66.66      2.82 o 
   6  -1   4        0.06       -1.05      2.15 o 
   7  -1   4       22.24       23.05      4.08 o 
  -8   0   4        4.96        8.19      3.20 o 
  -7   0   4        8.50        8.14      3.29 o 
  -6   0   4      103.16      129.39     11.18 o 
  -5   0   4       66.29       80.33     10.43 o 
  -4   0   4        5.43       16.42      3.48 o 
  -3   0   4      273.48      193.12      5.11 o 
  -2   0   4       85.81       72.19      9.68 o 
  -1   0   4        4.73        3.94      0.62 o 
   0   0   4      179.37      162.69     21.08 o 
   1   0   4     2184.71     2076.32    235.47 o 
   2   0   4      579.60      508.62     68.37 o 
   3   0   4        2.73        3.86      1.14 o 
   4   0   4       80.60       92.74      2.67 o 
   5   0   4        7.46        6.80      1.72 o 
   6   0   4      152.68      172.22     10.59 o 
   7   0   4       12.65       14.75      3.50 o 
  -8   1   4        3.88        3.57      2.58 o 
  -7   1   4        1.19        0.59      3.11 o 
  -6   1   4        0.13        0.58      2.74 o 
  -5   1   4       18.78       18.97      4.16 o 
  -4   1   4       30.08       43.91      3.37 o 
  -3   1   4     1473.88     1023.98     12.68 o 
  -2   1   4      774.91      601.68      8.47 o 
  -1   1   4        1.00        2.34      0.74 o 
   0   1   4      108.25       94.00      7.66 o 
   1   1   4        1.58        2.79      0.78 o 
   2   1   4       30.52       41.85      4.31 o 
   3   1   4       38.85       39.29      1.55 o 
   4   1   4       30.79       35.69      1.87 o 
   5   1   4      141.14      160.45      3.82 o 
   6   1   4        7.51       10.47      3.46 o 
   7   1   4        5.92       -1.41      2.69 o 
  -8   2   4        9.06       13.73      4.31 o 
  -7   2   4        5.48        2.12      3.29 o 
  -6   2   4       34.44       30.29      5.21 o 
  -5   2   4        8.51        7.60      2.37 o 
  -4   2   4       56.23       63.72      5.31 o 
  -2   2   4      290.77      156.79     38.95 o 
  -1   2   4        0.14       30.10      2.46 o 
   0   2   4     1476.79     1342.69    119.38 o 
   1   2   4        0.86        4.92      2.34 o 
   2   2   4      216.40      286.99      5.49 o 
   3   2   4       69.34       79.11      2.15 o 
   4   2   4       21.01       22.26      1.99 o 
   5   2   4      292.00      343.83     14.61 o 
   6   2   4      124.87      140.09     19.44 o 
  -8   3   4        0.22        0.49      3.94 o 
  -7   3   4       83.67       76.24     10.34 o 
  -6   3   4      108.58      107.26     28.79 o 
  -5   3   4        0.09       -2.11      2.11 o 
  -4   3   4        5.40        7.62      1.46 o 
  -1   3   4       12.89       17.86      2.09 o 
   1   3   4     1568.88     2037.11     63.84 o 
   2   3   4        9.05       10.34      1.08 o 
   3   3   4       15.52       13.80      1.59 o 
   4   3   4       36.22       44.01      5.44 o 
   5   3   4        9.22       13.50      2.54 o 
   6   3   4        0.80        1.54      2.92 o 
  -8   4   4        6.33        6.96      4.25 o 
  -7   4   4        1.02        2.59      4.49 o 
  -6   4   4        3.75        5.15      2.40 o 
  -5   4   4       48.34       46.39     14.99 o 
  -4   4   4        0.61        3.14      2.06 o 
  -3   4   4       15.32       19.54      1.95 o 
  -2   4   4        8.94        9.47      1.55 o 
  -1   4   4        7.93       10.24      1.40 o 
   0   4   4      417.09      461.00     31.13 o 
   1   4   4      306.74      383.18     11.34 o 
   2   4   4        7.40        5.90      1.25 o 
   3   4   4      625.11      736.24     40.00 o 
   4   4   4      173.27      193.78     10.84 o 
   5   4   4       11.69       11.49      2.13 o 
  -8   5   4        4.30        1.23      3.63 o 
  -7   5   4        0.82        0.74      4.06 o 
  -6   5   4       81.27       85.90      6.04 o 
  -5   5   4      296.87      328.25     24.05 o 
  -4   5   4      228.96      258.58     25.59 o 
  -3   5   4      212.58      234.34     10.98 o 
  -2   5   4       88.88       95.08      2.70 o 
  -1   5   4      425.84      492.02     24.83 o 
   0   5   4       12.29       13.20      1.33 o 
   1   5   4      265.22      314.99     17.86 o 
   2   5   4       13.61       19.61      1.92 o 
   3   5   4       14.59       18.20      1.92 o 
   4   5   4        3.57        1.59      1.73 o 
   5   5   4        1.03       -0.95      2.50 o 
  -8   6   4        0.87       -0.68      3.63 o 
  -7   6   4        4.34        4.89      3.42 o 
  -6   6   4       46.59       43.70      4.84 o 
  -5   6   4        5.92        5.36      3.39 o 
  -4   6   4       54.11       63.80      5.15 o 
  -3   6   4        0.40        0.08      1.27 o 
  -2   6   4       33.88       37.03      2.17 o 
  -1   6   4       34.75       41.17      2.11 o 
   0   6   4        5.20        7.33      2.55 o 
   1   6   4       85.98      104.94      5.24 o 
   2   6   4      458.42      507.12     28.53 o 
   3   6   4        5.07        4.67      1.82 o 
   4   6   4        6.99        5.36      1.77 o 
  -7   7   4        3.24        3.67      3.11 o 
  -6   7   4        1.41        0.69      2.55 o 
  -5   7   4       78.70       82.95     15.67 o 
  -4   7   4      148.52      143.99     14.01 o 
  -3   7   4        0.58       -0.72      1.66 o 
  -2   7   4       80.43       92.56      3.40 o 
  -1   7   4       24.02       23.83      2.09 o 
   0   7   4      135.32      132.96      6.20 o 
   1   7   4        3.67        3.81      1.72 o 
   2   7   4       81.00       77.62      3.32 o 
   3   7   4       19.34       15.71      1.77 o 
  -7   8   4        1.55        1.97      3.26 o 
  -6   8   4        1.14        2.45      2.57 o 
  -5   8   4        9.20       11.32      3.82 o 
  -4   8   4       64.07       85.28      4.93 o 
  -3   8   4       39.95       47.67      6.59 o 
  -2   8   4        1.63        3.13      2.06 o 
  -1   8   4        9.45        9.85      1.98 o 
   0   8   4      164.99      166.39      9.03 o 
   1   8   4        1.13        0.38      1.75 o 
   2   8   4       34.91       26.50      2.59 o 
  -6   9   4        1.32        0.26      1.95 o 
  -5   9   4        1.78       -1.37      3.72 o 
  -4   9   4        0.06        3.10      2.59 o 
  -3   9   4        2.09        1.02      1.98 o 
  -2   9   4      175.98      188.88      9.47 o 
  -1   9   4      118.87      112.66      4.68 o 
   0   9   4        1.43       -0.19      2.09 o 
   1   9   4        0.29        0.28      1.71 o 
  -5  10   4        0.59        0.08      2.02 o 
  -4  10   4       11.47       11.77      4.37 o 
  -3  10   4       19.45       22.57      5.38 o 
  -2  10   4       79.47       77.26      7.89 o 
  -1  10   4        2.21        1.90      3.70 o 
   0  10   4        3.99        1.11      2.65 o 
   2 -12   5       31.96       18.83      3.64 o 
   3 -12   5        0.25        0.18      2.83 o 
   4 -12   5       21.80       17.50      3.51 o 
  -1 -11   5        7.78        5.66      3.39 o 
   0 -11   5       58.46       44.53      5.12 o 
   1 -11   5       69.41       70.29      8.24 o 
   2 -11   5      149.62      152.37     10.95 o 
   3 -11   5       21.96       24.18      2.91 o 
   4 -11   5        0.12       -1.14      2.64 o 
   5 -11   5        3.53        0.95      2.36 o 
  -2 -10   5        0.86       -0.43      1.67 o 
  -1 -10   5       12.82       12.19      2.84 o 
   0 -10   5      174.82      169.41     10.90 o 
   1 -10   5       17.18       18.47      2.93 o 
   2 -10   5        0.69        1.51      3.22 o 
   3 -10   5       21.86       21.81      3.14 o 
   4 -10   5       43.70       36.65      3.56 o 
   5 -10   5       13.31       17.81      3.39 o 
   6 -10   5        0.14        0.74      3.26 o 
  -3  -9   5       15.84       12.16      3.59 o 
  -2  -9   5       39.49       26.64      2.70 o 
  -1  -9   5       87.93       98.77     11.26 o 
   0  -9   5      280.17      330.11     33.76 o 
   1  -9   5      148.66      181.56     28.52 o 
   2  -9   5        5.24        7.63      3.24 o 
   3  -9   5       25.51       26.74      3.23 o 
   4  -9   5        1.67        0.14      2.39 o 
   5  -9   5       14.46       14.85      2.85 o 
   6  -9   5       26.03       28.45      3.79 o 
   7  -9   5        0.02        0.21      2.33 o 
  -4  -8   5       72.10       67.93      8.85 o 
  -3  -8   5       17.62       19.22      4.33 o 
  -2  -8   5       39.63       38.31      6.33 o 
  -1  -8   5       82.41      106.32     10.33 o 
   0  -8   5       22.49       23.05      2.81 o 
   1  -8   5      188.23      231.62     33.57 o 
   2  -8   5       98.99      129.97     17.21 o 
   3  -8   5       45.75       42.49      3.47 o 
   4  -8   5       76.16       82.37      4.10 o 
   5  -8   5        0.36        0.69      2.55 o 
   6  -8   5       17.33       17.54      3.65 o 
   7  -8   5        8.32        7.69      3.17 o 
  -5  -7   5        0.42       -0.07      1.69 o 
  -4  -7   5       37.98       37.21      3.94 o 
  -3  -7   5      168.47      169.49      5.64 o 
  -2  -7   5      191.79      220.74     15.72 o 
  -1  -7   5       74.71      101.37      9.57 o 
   0  -7   5      214.52      251.09     23.08 o 
   1  -7   5       53.17       69.73      9.95 o 
   2  -7   5       46.79       67.45      9.72 o 
   3  -7   5      113.82      136.65     14.03 o 
   4  -7   5      192.47      180.49      7.40 o 
   5  -7   5        2.82        4.07      2.18 o 
   6  -7   5       11.93       13.92      3.50 o 
   7  -7   5        0.75        0.53      2.35 o 
  -5  -6   5       23.76       21.49      3.29 o 
  -4  -6   5        1.96        3.20      1.93 o 
  -3  -6   5      173.14      218.66     11.35 o 
  -2  -6   5      212.45      229.65      7.64 o 
  -1  -6   5       41.64       48.35      2.92 o 
   0  -6   5        3.26        5.80      1.41 o 
   1  -6   5       97.29      139.43     20.69 o 
   2  -6   5      238.11      268.63     36.24 o 
   3  -6   5      144.62      125.97      7.72 o 
   4  -6   5       80.99       88.45      4.37 o 
   5  -6   5        6.79        4.52      1.89 o 
   6  -6   5        0.67        0.39      2.62 o 
   7  -6   5        6.41        4.99      2.58 o 
   8  -6   5        2.25        3.63      2.22 o 
  -6  -5   5        4.27        5.46      2.07 o 
  -5  -5   5        6.45        7.51      2.46 o 
  -4  -5   5      187.80      211.11      5.04 o 
  -3  -5   5       87.53       82.54      4.28 o 
  -2  -5   5       72.26       81.54      4.12 o 
  -1  -5   5      119.65      111.95     14.88 o 
   0  -5   5      120.03      142.78      9.57 o 
   1  -5   5       92.00      120.24     12.91 o 
   2  -5   5     1404.39     1523.68    133.01 o 
   3  -5   5       52.77       54.67      2.06 o 
   4  -5   5        0.04       -0.03      1.19 o 
   5  -5   5        8.43        9.25      1.98 o 
   6  -5   5        0.00        0.41      2.22 o 
   7  -5   5        1.24        0.95      2.70 o 
   8  -5   5        1.69        2.10      1.82 o 
  -7  -4   5       14.24       14.15      2.68 o 
  -6  -4   5       20.61       13.54      2.39 o 
  -5  -4   5       13.64        9.26      2.88 o 
  -4  -4   5        6.92        6.57      1.88 o 
  -3  -4   5        9.73        7.86      1.57 o 
  -2  -4   5       85.51       73.42      6.78 o 
  -1  -4   5      386.43      364.32      7.45 o 
   0  -4   5       23.49       16.88      2.40 o 
   3  -4   5       14.31       16.99      1.40 o 
   4  -4   5       41.67       43.27      1.95 o 
   5  -4   5      102.83      105.46      3.43 o 
   6  -4   5        4.22        3.66      2.34 o 
   7  -4   5       46.26       55.00      7.93 o 
   8  -4   5        8.08        3.24      1.75 o 
  -7  -3   5        0.01        1.42      3.51 o 
  -6  -3   5       59.33       63.19      7.57 o 
  -5  -3   5        3.42        4.20      2.20 o 
  -4  -3   5       48.09       48.70      5.37 o 
  -3  -3   5      136.61      124.78     22.82 o 
  -1  -3   5      612.11      452.47     30.65 o 
   0  -3   5      834.45      809.07    109.71 o 
   1  -3   5        3.05        3.13      0.45 o 
   2  -3   5       11.76       13.60      4.13 o 
   3  -3   5        4.97        4.60      1.13 o 
   4  -3   5      266.23      277.14      6.82 o 
   5  -3   5      206.51      220.94      4.10 o 
   6  -3   5       45.30       53.92      3.43 o 
   7  -3   5        4.35        3.13      2.55 o 
  -7  -2   5       10.61        8.34      3.11 o 
  -6  -2   5        2.99        0.78      2.17 o 
  -5  -2   5       38.61       28.84      4.20 o 
  -4  -2   5        1.21        2.31      1.54 o 
  -3  -2   5       30.84       24.65      3.11 o 
  -1  -2   5        5.47        2.95      0.52 o 
   0  -2   5        9.32        9.21      1.47 o 
   1  -2   5      144.00      115.81     10.77 o 
   2  -2   5       29.50       25.75      3.72 o 
   3  -2   5      111.74      124.42      4.61 o 
   4  -2   5       10.67       12.41      1.38 o 
   5  -2   5       95.90      111.04      3.35 o 
   6  -2   5       37.77       43.45      4.39 o 
   7  -2   5        3.45        2.22      2.53 o 
  -8  -1   5        2.77        4.74      3.45 o 
  -7  -1   5       19.79       18.57      3.58 o 
  -6  -1   5       29.51       25.63      3.73 o 
  -5  -1   5       85.26       73.82     11.20 o 
  -4  -1   5      112.15       95.13     20.24 o 
  -3  -1   5      126.29      105.57      5.94 o 
  -2  -1   5       13.17        7.87      1.23 o 
  -1  -1   5       58.92       49.61      9.26 o 
   0  -1   5       10.44        9.63      1.74 o 
   1  -1   5      667.41      480.71     49.74 o 
   2  -1   5       96.22       77.20     11.93 o 
   3  -1   5       44.09       45.51      2.34 o 
   4  -1   5      171.12      182.89      3.54 o 
   5  -1   5       99.69      108.23      3.42 o 
   6  -1   5       36.21       39.94      4.21 o 
   7  -1   5        0.05       -0.66      2.23 o 
  -8   0   5        0.13        3.24      2.30 o 
  -7   0   5        3.06        1.81      3.00 o 
  -6   0   5        0.89        1.99      2.63 o 
  -5   0   5       96.44       80.75     18.00 o 
  -4   0   5        0.24        0.25      1.82 o 
  -2   0   5      376.37      312.34     46.24 o 
  -1   0   5      133.40       69.51      2.29 o 
   0   0   5      473.18      341.27     38.87 o 
   1   0   5      791.23      634.64     66.65 o 
   2   0   5      757.47      992.15     14.11 o 
   3   0   5        2.35        2.65      1.16 o 
   4   0   5       23.01       24.58      1.91 o 
   5   0   5        0.57        1.46      1.64 o 
   6   0   5       27.75       21.29      2.74 o 
   7   0   5       26.47       23.82      9.03 o 
  -8   1   5       20.26       17.45      3.02 o 
  -7   1   5       11.07        5.53      3.97 o 
  -6   1   5        0.39       -0.95      2.92 o 
  -5   1   5       25.14       27.21      4.35 o 
  -4   1   5       14.91       13.53      2.31 o 
  -2   1   5      255.88      179.84      5.11 o 
  -1   1   5      117.94       88.50      2.91 o 
   0   1   5       16.65       16.03      2.22 o 
   1   1   5       58.67       71.59      4.51 o 
   2   1   5     1891.08     2448.94     37.17 o 
   3   1   5        4.03        3.80      1.08 o 
   4   1   5        3.71        4.54      1.42 o 
   5   1   5       52.41       46.68      3.26 o 
   6   1   5        8.44        7.25      3.40 o 
  -8   2   5       17.71        9.83      3.17 o 
  -7   2   5        1.04       -0.64      3.05 o 
  -6   2   5       41.48       33.58      3.57 o 
  -5   2   5        8.73       10.63      6.59 o 
  -4   2   5      130.96      130.07      5.99 o 
   1   2   5       43.59       68.24      8.69 o 
   2   2   5       51.61       51.91      2.61 o 
   3   2   5       21.15       22.20      1.64 o 
   4   2   5      204.26      231.76      8.14 o 
   5   2   5       10.21        6.38      2.09 o 
   6   2   5       19.33       16.07      4.74 o 
  -8   3   5        7.08        5.36      3.76 o 
  -7   3   5        7.23        5.00      3.08 o 
  -6   3   5        3.65        5.42      3.09 o 
  -5   3   5        1.53       -0.93      2.46 o 
  -4   3   5        0.06        2.58      1.45 o 
  -3   3   5       13.54       16.63      1.80 o 
  -2   3   5       70.50       73.58      5.25 o 
   0   3   5      257.96      338.97     24.50 o 
   1   3   5      452.27      519.52     31.00 o 
   2   3   5        2.03        1.90      1.21 o 
   3   3   5      647.53      772.16     29.80 o 
   4   3   5       15.59       16.64      2.11 o 
   5   3   5       26.83       31.13      2.84 o 
   6   3   5       15.97        5.60      2.96 o 
  -8   4   5        7.24        4.99      3.76 o 
  -7   4   5       23.64       16.14     14.66 o 
  -6   4   5      148.62      158.33     43.48 o 
  -5   4   5      150.51      166.66     11.97 o 
  -4   4   5        0.04       -0.21      1.69 o 
  -3   4   5       57.63       72.92      5.72 o 
  -2   4   5      454.52      516.52     29.68 o 
  -1   4   5      273.92      326.95     20.77 o 
   0   4   5        3.95        1.45      1.08 o 
   1   4   5        1.31        2.01      1.19 o 
   2   4   5      437.10      531.11     30.73 o 
   3   4   5       25.81       36.42      2.99 o 
   4   4   5       73.81       73.38      3.64 o 
   5   4   5        0.86       -1.73      1.73 o 
  -8   5   5        9.10       10.90      3.94 o 
  -7   5   5        0.65        1.48      4.00 o 
  -6   5   5       62.38       47.95      4.46 o 
  -5   5   5       47.03       33.20      7.01 o 
  -4   5   5        5.09        6.30      1.86 o 
  -3   5   5      105.16      118.82      8.50 o 
  -2   5   5      635.31      759.10     41.17 o 
  -1   5   5       12.66       16.02      1.41 o 
   0   5   5      103.66      136.30      7.51 o 
   1   5   5        3.83        3.62      1.42 o 
   2   5   5      340.87      400.74     30.30 o 
   3   5   5      114.49      127.65      4.40 o 
   4   5   5       57.15       57.89      2.87 o 
  -8   6   5        2.50        4.99      3.39 o 
  -7   6   5        0.01        3.02      3.75 o 
  -6   6   5        0.18       -2.01      2.63 o 
  -5   6   5      156.65      163.50     27.08 o 
  -4   6   5       37.09       49.41      9.92 o 
  -3   6   5        3.55        1.48      1.57 o 
  -2   6   5        1.20       -0.55      1.47 o 
  -1   6   5        3.76        2.85      1.54 o 
   0   6   5      151.63      191.34     14.56 o 
   1   6   5       83.79       93.82      6.68 o 
   2   6   5      176.64      182.14     10.53 o 
   3   6   5        2.66        1.85      2.20 o 
   4   6   5        1.63        0.73      1.72 o 
  -7   7   5        6.43        7.75      3.26 o 
  -6   7   5       18.40       19.97      3.91 o 
  -5   7   5       12.99        6.01      3.33 o 
  -4   7   5       98.75      136.72     10.61 o 
  -3   7   5       60.29       60.43      5.47 o 
  -2   7   5        4.51        6.03      1.89 o 
  -1   7   5      174.06      204.64      7.40 o 
   0   7   5       16.21       19.05      2.24 o 
   1   7   5        5.34        5.81      1.78 o 
   2   7   5        3.44        2.05      1.71 o 
   3   7   5       22.38       12.18      3.13 o 
  -7   8   5        2.77        8.37      5.17 o 
  -6   8   5       25.94       27.83      4.83 o 
  -5   8   5       20.01       13.85     10.96 o 
  -4   8   5       13.57        7.82      2.56 o 
  -3   8   5       17.05       14.92      2.16 o 
  -2   8   5        0.15        0.51      1.79 o 
  -1   8   5      145.46      156.55      4.80 o 
   0   8   5       53.04       44.11      5.73 o 
   1   8   5        0.74        1.19      1.93 o 
   2   8   5        0.85        0.43      2.00 o 
  -6   9   5        0.68        1.04      1.83 o 
  -5   9   5        1.50       -0.93      2.18 o 
  -4   9   5       28.10       32.80     11.55 o 
  -3   9   5        0.83        0.08      2.39 o 
  -2   9   5        4.96        4.73      1.89 o 
  -1   9   5       54.37       53.21      5.85 o 
   0   9   5      110.65       90.26      5.61 o 
  -5  10   5        4.37        5.27      1.95 o 
  -4  10   5        0.48        2.07      2.95 o 
  -3  10   5       35.54       35.78      8.39 o 
  -2  10   5       13.43       12.84      2.26 o 
   2 -12   6        2.35        1.66      3.20 o 
   3 -12   6        0.46       -0.43      2.52 o 
  -1 -11   6       48.28       43.80      4.96 o 
   0 -11   6       10.14        8.27      1.80 o 
   1 -11   6        0.19       -1.15      2.21 o 
   2 -11   6       99.40      120.74      8.09 o 
   3 -11   6        0.85        2.99      2.34 o 
   4 -11   6        1.61        1.68      2.54 o 
   5 -11   6        2.84        6.08      2.29 o 
  -2 -10   6        6.05        3.83      2.00 o 
  -1 -10   6        0.20        1.44      1.81 o 
   0 -10   6        7.82       10.70      2.66 o 
   1 -10   6       18.89       20.12      3.33 o 
   2 -10   6      164.40      173.76     17.66 o 
   3 -10   6        0.42       -1.71      2.53 o 
   4 -10   6        2.50        5.42      2.51 o 
   5 -10   6        6.94        6.60      3.01 o 
   6 -10   6        3.24       -0.92      3.45 o 
  -3  -9   6       17.91       14.82      1.99 o 
  -2  -9   6       14.95       13.65      2.25 o 
  -1  -9   6       26.08       34.72      6.46 o 
   0  -9   6      176.68      186.17     18.15 o 
   1  -9   6      106.91      145.52     20.60 o 
   2  -9   6       15.77       19.66      3.01 o 
   3  -9   6       49.36       50.73      3.95 o 
   4  -9   6        2.24       -1.95      2.64 o 
   5  -9   6        5.77        2.95      2.53 o 
   6  -9   6        0.08        0.35      2.05 o 
   7  -9   6        0.09        0.25      3.14 o 
  -4  -8   6        1.10        1.89      2.11 o 
  -3  -8   6       12.18        8.73      3.11 o 
  -2  -8   6      150.28      169.04     19.50 o 
  -1  -8   6        7.45       11.86      2.65 o 
   0  -8   6       54.53       57.35      5.64 o 
   1  -8   6        9.11       12.82      2.63 o 
   2  -8   6      461.36      562.71     77.28 o 
   3  -8   6      162.03      183.35     14.91 o 
   4  -8   6        7.04        5.05      2.45 o 
   5  -8   6        4.15        6.30      2.30 o 
   6  -8   6       18.41       14.92      2.73 o 
   7  -8   6        2.85        0.17      2.38 o 
  -5  -7   6       12.89        7.78      2.49 o 
  -4  -7   6        6.40        5.23      2.13 o 
  -3  -7   6        1.13       -1.51      2.15 o 
  -2  -7   6      681.10      763.42     51.02 o 
  -1  -7   6      124.92      151.34     12.99 o 
   0  -7   6        5.73        5.46      1.57 o 
   1  -7   6       77.94      107.93     14.15 o 
   2  -7   6        0.61        0.68      1.57 o 
   3  -7   6       46.95       50.85      4.53 o 
   4  -7   6        1.98        0.69      2.00 o 
   5  -7   6        0.37       -0.89      2.03 o 
   6  -7   6        2.32       -0.85      2.46 o 
   7  -7   6        1.48       -2.56      2.56 o 
  -5  -6   6       35.77       29.99      2.41 o 
  -4  -6   6      266.93      290.40      5.85 o 
  -3  -6   6       18.77       23.39      2.23 o 
  -2  -6   6       11.44       12.35      2.06 o 
  -1  -6   6      560.16      614.58     38.49 o 
   0  -6   6       60.04       62.06      4.15 o 
   1  -6   6        1.25        2.05      1.45 o 
   2  -6   6       28.84       29.71      3.05 o 
   3  -6   6      145.96      165.17      7.24 o 
   4  -6   6      588.57      610.83     11.54 o 
   5  -6   6       63.15       65.14      4.27 o 
   6  -6   6        2.54        2.34      2.22 o 
   7  -6   6        0.23       -1.57      2.46 o 
  -6  -5   6       45.23       38.70      3.76 o 
  -5  -5   6      205.96      252.13      5.67 o 
  -4  -5   6      192.56      217.82     10.42 o 
  -3  -5   6       61.40       56.84      4.31 o 
  -2  -5   6      348.30      319.84     43.62 o 
  -1  -5   6        0.54       -0.02      1.24 o 
   0  -5   6      142.15      130.70     10.72 o 
   1  -5   6       26.98       22.49      2.14 o 
   2  -5   6      390.84      436.94     31.52 o 
   3  -5   6       21.47       21.34      2.14 o 
   4  -5   6       46.60       46.28      2.37 o 
   5  -5   6       10.82       11.73      2.11 o 
   6  -5   6        0.17       -1.85      1.97 o 
   7  -5   6        0.14        5.06      2.39 o 
  -6  -4   6      158.25      170.57     13.86 o 
  -5  -4   6       47.17       67.73      5.36 o 
  -4  -4   6       12.76        9.65      2.32 o 
  -3  -4   6      263.38      215.71     28.25 o 
  -2  -4   6      114.50       86.75      8.41 o 
  -1  -4   6        2.07       -0.34      1.15 o 
   2  -4   6        9.06        8.99      1.45 o 
   3  -4   6       13.34       13.34      1.62 o 
   4  -4   6        3.29        2.97      1.26 o 
   5  -4   6        2.71        3.91      1.81 o 
   6  -4   6        7.61        6.74      2.02 o 
   7  -4   6       14.70       19.57      2.86 o 
  -7  -3   6        8.33        6.12      2.13 o 
  -6  -3   6       68.53       80.14      7.24 o 
  -5  -3   6      259.17      241.92     19.48 o 
  -4  -3   6        0.98       -0.13      1.78 o 
  -3  -3   6      169.34      125.40     21.29 o 
  -2  -3   6       95.32      114.76      5.63 o 
   0  -3   6     2907.17     1738.15    213.78 o 
   2  -3   6        0.09        1.50      1.14 o 
   3  -3   6       28.98       34.50      2.65 o 
   4  -3   6       23.71       31.33      1.86 o 
   5  -3   6       97.67      114.49      3.50 o 
   6  -3   6       19.84       17.23      2.09 o 
   7  -3   6        0.01       -0.11      2.43 o 
  -7  -2   6       31.74       33.51      3.36 o 
  -6  -2   6       14.91       11.98      3.27 o 
  -5  -2   6       98.49       88.94     11.68 o 
  -4  -2   6        7.50       11.07      2.46 o 
  -3  -2   6       45.64       38.76      2.33 o 
  -2  -2   6      181.44      131.56      4.47 o 
  -1  -2   6      460.63      268.80     38.60 o 
   0  -2   6       11.24        4.83      0.89 o 
   1  -2   6      316.16      197.39      4.81 o 
   2  -2   6      124.89      106.55      5.63 o 
   3  -2   6       22.72       30.30      2.31 o 
   4  -2   6       22.86       20.94      1.75 o 
   5  -2   6       61.15       66.46      3.12 o 
   6  -2   6        4.66        2.90      1.84 o 
   7  -2   6        3.77        1.54      2.22 o 
  -7  -1   6        3.52        2.77      2.96 o 
  -6  -1   6       45.25       44.88      4.63 o 
  -5  -1   6       10.73       10.68      2.36 o 
  -4  -1   6      126.43      116.62     12.18 o 
  -3  -1   6       57.37       60.83      3.50 o 
  -1  -1   6      176.06      128.24     31.38 o 
   0  -1   6       48.23       31.32      4.21 o 
   1  -1   6        0.20        1.01      1.23 o 
   2  -1   6      320.20      337.90     17.49 o 
   3  -1   6       27.75       38.14      3.68 o 
   4  -1   6       47.52       63.56      2.94 o 
   5  -1   6       40.35       47.87      2.60 o 
   6  -1   6       78.00       83.75      3.78 o 
   7  -1   6        5.76        7.55      2.50 o 
  -8   0   6       15.61       20.42      2.70 o 
  -7   0   6        4.43        4.55      2.95 o 
  -6   0   6       16.11       10.13      2.56 o 
  -5   0   6       11.45       11.33      2.80 o 
  -4   0   6      485.00      481.50     50.01 o 
  -3   0   6       60.32       68.09      2.91 o 
  -2   0   6      122.59       75.07      3.22 o 
  -1   0   6        3.18        3.50      1.94 o 
   0   0   6      113.24       74.44      8.40 o 
   2   0   6        8.03       12.13      1.30 o 
   3   0   6      131.98      160.19      3.23 o 
   4   0   6       24.83       25.26      2.74 o 
   5   0   6       15.37       13.44      2.05 o 
   6   0   6       15.95       11.14      2.59 o 
  -8   1   6        1.46       -0.36      2.39 o 
  -7   1   6       91.62      101.34      5.83 o 
  -6   1   6       13.55       10.29      3.51 o 
  -5   1   6        7.69        5.25      2.65 o 
  -4   1   6      330.53      358.17     22.92 o 
  -3   1   6       10.94        9.50      2.08 o 
  -1   1   6       90.95       72.56      3.65 o 
   0   1   6       16.23       18.05      2.40 o 
   1   1   6       48.36       74.70      3.37 o 
   2   1   6       12.12       10.44      1.97 o 
   3   1   6       80.82      104.45      2.93 o 
   4   1   6        0.40        3.42      1.98 o 
   5   1   6        5.28        6.84      2.36 o 
   6   1   6        8.53        5.57      2.89 o 
  -8   2   6        7.37        6.82      2.56 o 
  -7   2   6       45.45       36.83      3.82 o 
  -6   2   6       11.61       10.87      3.17 o 
  -5   2   6       17.23       19.10     10.84 o 
  -4   2   6        0.09        1.05      1.73 o 
  -3   2   6      290.92      309.89     13.89 o 
  -2   2   6     1063.59     1103.56     87.44 o 
  -1   2   6      595.86      569.73     19.71 o 
   0   2   6       51.88       66.23      6.90 o 
   1   2   6      190.52      226.61     13.75 o 
   2   2   6       82.37       95.66      4.74 o 
   3   2   6      184.92      196.33     11.61 o 
   4   2   6        1.38        0.54      2.22 o 
   5   2   6       15.14        9.02      2.30 o 
   6   2   6        5.58        9.11      4.12 o 
  -8   3   6        9.43        4.92      5.39 o 
  -7   3   6        2.58        0.27      3.45 o 
  -6   3   6       29.67       31.25      4.31 o 
  -5   3   6        1.39       -1.16      2.03 o 
  -4   3   6       47.66       63.23      3.87 o 
  -3   3   6       28.95       31.70      2.47 o 
  -2   3   6        1.91        2.86      1.67 o 
  -1   3   6      120.56      161.91     11.74 o 
   0   3   6      130.99      179.42     15.37 o 
   1   3   6        1.96        9.50      5.10 o 
   2   3   6        6.95       11.93      1.58 o 
   3   3   6       93.24      131.29      9.87 o 
   4   3   6       16.46       23.32      3.60 o 
   5   3   6        9.29        8.99      2.39 o 
  -8   4   6       14.80        9.55      3.57 o 
  -7   4   6        5.30       -0.38      2.85 o 
  -6   4   6      159.11      201.13     10.27 o 
  -5   4   6       85.91       95.16      6.02 o 
  -4   4   6       10.63        9.96      2.07 o 
  -3   4   6       92.37       94.52     18.49 o 
  -2   4   6      116.32      136.67      9.98 o 
  -1   4   6      373.63      472.85     48.00 o 
   0   4   6      274.22      324.10     28.34 o 
   1   4   6       65.60       80.83      7.67 o 
   2   4   6       59.35       68.52      5.62 o 
   3   4   6       19.66       18.16      4.09 o 
   4   4   6       78.22       72.89      5.35 o 
   5   4   6        0.02        0.80      3.14 o 
  -8   5   6        0.09        0.98      3.08 o 
  -7   5   6       11.74       12.68      4.68 o 
  -6   5   6        0.05       -2.62      2.62 o 
  -5   5   6       75.71      105.24     10.90 o 
  -4   5   6       35.68       43.92      7.07 o 
  -3   5   6       16.77       17.41      2.16 o 
  -2   5   6       49.73       57.64      3.55 o 
  -1   5   6       90.32      105.76     14.85 o 
   0   5   6       23.61       36.33      3.99 o 
   1   5   6       77.18       65.03      6.24 o 
   2   5   6       44.78       38.56      9.35 o 
   3   5   6       24.47       27.95      5.28 o 
   4   5   6        3.36        0.93      1.67 o 
  -7   6   6        2.07       -3.20      3.20 o 
  -6   6   6        0.44       -2.40      2.40 o 
  -5   6   6       88.10       76.82     10.96 o 
  -4   6   6      558.64      648.52     83.68 o 
  -3   6   6        5.30        7.10      2.08 o 
  -2   6   6       18.39       21.98      2.92 o 
  -1   6   6        5.52        5.61      1.72 o 
   0   6   6        2.03        0.41      1.78 o 
   1   6   6       78.30       83.99      8.52 o 
   2   6   6        2.01        1.77      1.75 o 
   3   6   6      111.68       89.12      5.62 o 
  -7   7   6        3.15        4.12      3.82 o 
  -6   7   6        2.35       -0.22      2.28 o 
  -5   7   6        0.25        0.49      2.51 o 
  -4   7   6      145.52      141.94     37.88 o 
  -3   7   6        0.21       -0.20      1.86 o 
  -2   7   6       45.48       44.36      7.51 o 
  -1   7   6       33.34       29.97      2.46 o 
   0   7   6        0.84        1.93      2.04 o 
   1   7   6       51.99       40.80      7.10 o 
   2   7   6       10.75        6.20      2.04 o 
  -6   8   6        2.61        0.60      2.78 o 
  -5   8   6        4.76        2.49      2.31 o 
  -4   8   6        9.94        6.54      3.45 o 
  -3   8   6       95.03      101.25      4.70 o 
  -2   8   6       60.49       56.28      4.96 o 
  -1   8   6        0.30        1.62      1.97 o 
   0   8   6       98.11       82.13      3.71 o 
   1   8   6        1.55        1.70      2.33 o 
  -5   9   6        1.41        0.90      2.00 o 
  -4   9   6        1.69        2.82      3.63 o 
  -3   9   6      100.77      108.88      9.31 o 
  -2   9   6        0.11        1.42      1.93 o 
  -1   9   6       34.59       27.90      3.71 o 
   0   9   6        1.54        1.36      1.89 o 
  -3  10   6       11.61        0.74      2.89 o 
   0 -11   7       44.21       29.74      2.84 o 
   1 -11   7        8.00        5.67      1.91 o 
   2 -11   7        0.56       -2.18      2.18 o 
   3 -11   7       26.58       26.49      3.60 o 
   4 -11   7       49.78       47.01     10.14 o 
   5 -11   7       13.65       14.90      3.63 o 
  -2 -10   7        1.60        1.51      1.43 o 
  -1 -10   7        1.89        2.64      1.73 o 
   0 -10   7        0.06       -1.15      1.98 o 
   1 -10   7        2.14        1.04      2.07 o 
   2 -10   7       19.52       20.17      2.58 o 
   3 -10   7        0.20       -0.31      2.33 o 
   4 -10   7       13.51       11.77      2.91 o 
   5 -10   7        0.02       -1.17      3.32 o 
   6 -10   7        4.07        1.91      3.02 o 
  -3  -9   7        0.28        0.28      2.02 o 
  -2  -9   7       10.06        8.81      2.01 o 
  -1  -9   7       23.99       23.73      2.72 o 
   0  -9   7      102.79      124.62     19.64 o 
   1  -9   7        1.52       -0.77      2.11 o 
   2  -9   7        2.09        4.14      2.26 o 
   3  -9   7        0.04       -1.03      2.36 o 
   4  -9   7       18.31       13.34      2.90 o 
   5  -9   7       12.74        9.46      2.97 o 
   6  -9   7        1.09       -1.18      5.66 o 
  -4  -8   7        3.44        3.20      1.48 o 
  -3  -8   7       16.18       14.85      1.98 o 
  -2  -8   7        4.26        3.54      1.89 o 
  -1  -8   7        0.21        1.87      1.95 o 
   0  -8   7      319.90      402.93     39.72 o 
   1  -8   7       52.55       60.80      9.38 o 
   2  -8   7        2.82        3.37      2.04 o 
   3  -8   7       25.59       29.97      2.83 o 
   4  -8   7       10.59       11.29      2.84 o 
   5  -8   7        4.79        0.56      2.15 o 
   6  -8   7        1.56       -0.41      2.25 o 
   7  -8   7        0.28        0.62      2.83 o 
  -5  -7   7        9.40       11.58      3.14 o 
  -4  -7   7       50.49       55.23      9.89 o 
  -3  -7   7       21.47       27.36      4.51 o 
  -2  -7   7      102.12      136.75     11.46 o 
  -1  -7   7      137.63      140.85      7.99 o 
   0  -7   7       17.53       20.62      3.29 o 
   1  -7   7        0.03       -0.56      1.49 o 
   2  -7   7       78.50      100.98      9.30 o 
   3  -7   7      224.77      234.85     10.02 o 
   4  -7   7      130.55      135.96      4.47 o 
   5  -7   7        0.05       -1.74      2.51 o 
   6  -7   7       14.66       12.51      4.14 o 
   7  -7   7        0.31        0.53      2.17 o 
  -5  -6   7        1.41        1.91      1.59 o 
  -4  -6   7       14.95       15.53      2.48 o 
  -3  -6   7       55.76       69.65      3.83 o 
  -2  -6   7      197.32      207.41     14.73 o 
  -1  -6   7       38.32       49.58      3.19 o 
   0  -6   7      145.54      151.15     11.82 o 
   1  -6   7        2.63        3.05      1.31 o 
   2  -6   7       58.25       70.10      6.02 o 
   3  -6   7        0.04       -0.50      1.53 o 
   4  -6   7        5.91       10.27      1.84 o 
   5  -6   7       24.31       30.19      2.77 o 
   6  -6   7       46.58       44.41      8.31 o 
   7  -6   7        3.47        3.94      2.20 o 
  -6  -5   7        4.50       -0.31      1.56 o 
  -5  -5   7       20.67       21.51      2.58 o 
  -4  -5   7      329.67      385.72     20.50 o 
  -3  -5   7      448.32      417.76    137.00 o 
  -2  -5   7       82.00       82.77      8.65 o 
  -1  -5   7      101.58      104.48      9.91 o 
   0  -5   7       14.47       12.11      1.55 o 
   1  -5   7        1.97        3.18      1.16 o 
   2  -5   7        2.96        3.22      1.21 o 
   3  -5   7       23.75       25.89      2.17 o 
   4  -5   7       20.80       20.88      1.99 o 
   5  -5   7       98.66      117.20      3.78 o 
   6  -5   7        0.97        0.25      1.99 o 
   7  -5   7        7.72       10.10      2.27 o 
  -6  -4   7        3.66        4.69      1.99 o 
  -5  -4   7       93.60       88.43      6.26 o 
  -4  -4   7      416.19      423.58     38.62 o 
  -3  -4   7        4.98        6.53      1.76 o 
  -2  -4   7       43.88       39.50      3.63 o 
  -1  -4   7       55.66       58.34      4.64 o 
   0  -4   7      109.89      113.74      7.93 o 
   1  -4   7        7.61       11.12      1.36 o 
   2  -4   7      223.10      270.21     17.41 o 
   3  -4   7        4.00        3.68      1.29 o 
   4  -4   7       21.98       26.80      2.06 o 
   5  -4   7        8.22        9.17      1.93 o 
   6  -4   7       27.37       23.51      4.15 o 
   7  -4   7        1.10        1.00      2.17 o 
  -7  -3   7        2.38        0.78      1.82 o 
  -6  -3   7      138.43      162.34      8.04 o 
  -5  -3   7      149.20      147.87     15.77 o 
  -4  -3   7      111.62      105.61     13.56 o 
  -3  -3   7        3.72        2.04      1.53 o 
  -2  -3   7      180.16      176.54     10.97 o 
  -1  -3   7       18.66       26.15      2.21 o 
   0  -3   7       74.59       66.28      7.50 o 
   1  -3   7      843.62      811.38     47.42 o 
   2  -3   7      203.68      208.48      8.78 o 
   3  -3   7       10.77        8.72      1.37 o 
   4  -3   7       58.14       60.51      3.11 o 
   5  -3   7       11.32       10.00      1.91 o 
   6  -3   7       79.72       85.26      3.49 o 
   7  -3   7        3.27       -0.07      1.96 o 
  -7  -2   7       21.84       19.72      2.54 o 
  -6  -2   7       44.54       37.73      5.95 o 
  -5  -2   7       36.45       35.68      4.23 o 
  -4  -2   7      299.45      291.19     38.88 o 
  -3  -2   7      148.32      125.61      9.65 o 
  -2  -2   7       17.96       16.44      2.04 o 
  -1  -2   7       12.29       11.68      2.14 o 
   0  -2   7      515.07      245.42      6.29 o 
   1  -2   7      275.91      285.43     18.73 o 
   2  -2   7        1.44        2.34      1.09 o 
   3  -2   7        0.75        1.02      1.25 o 
   4  -2   7        0.12       -0.05      1.70 o 
   5  -2   7       81.63       80.25      3.37 o 
   6  -2   7       28.15       27.33      2.13 o 
   7  -2   7       19.29        8.50      3.82 o 
  -7  -1   7       97.29      126.88      4.87 o 
  -6  -1   7       43.05       34.66      4.64 o 
  -5  -1   7       20.61       19.44      3.24 o 
  -4  -1   7        2.91        2.46      1.61 o 
  -3  -1   7       28.24       28.04      2.01 o 
  -2  -1   7      809.27      826.50     86.38 o 
  -1  -1   7        5.85        6.46      1.66 o 
   0  -1   7        8.57        5.42      1.66 o 
   1  -1   7       21.95       26.24      2.12 o 
   2  -1   7      210.65      250.20      7.37 o 
   3  -1   7       18.30       19.13      1.75 o 
   4  -1   7       66.08       69.26      3.36 o 
   5  -1   7        0.06       -1.69      1.96 o 
   6  -1   7        0.88       -1.20      2.45 o 
  -7   0   7      111.25      125.77      5.91 o 
  -6   0   7        0.10        3.15      2.10 o 
  -5   0   7        0.26       -0.47      2.11 o 
  -4   0   7        8.92       14.07      1.89 o 
  -3   0   7      192.89      177.35      7.13 o 
  -2   0   7      476.51      436.09      9.66 o 
  -1   0   7      124.35      121.89      6.19 o 
   1   0   7       25.71       29.97      3.09 o 
   2   0   7       25.74       33.59      2.03 o 
   3   0   7       18.65       22.37      1.92 o 
   4   0   7        9.00        9.71      2.03 o 
   5   0   7       70.26       72.50      4.19 o 
   6   0   7        0.29       -2.18      2.18 o 
  -8   1   7       36.36       29.83      4.25 o 
  -7   1   7        2.97        1.72      2.72 o 
  -6   1   7       32.73       25.55      3.62 o 
  -5   1   7        4.34        2.55      2.02 o 
  -4   1   7      380.62      387.04     14.87 o 
  -3   1   7      219.85      226.74      7.48 o 
  -2   1   7      414.13      472.21     36.93 o 
  -1   1   7        0.98        0.82      1.45 o 
   0   1   7      429.16      460.77     52.32 o 
   1   1   7      131.82      151.16      9.70 o 
   2   1   7        8.11        8.52      1.34 o 
   3   1   7       67.79       73.18      3.78 o 
   4   1   7       41.50       44.87      3.93 o 
   5   1   7       12.11        8.35      2.81 o 
   6   1   7        6.16        3.63      4.06 o 
  -8   2   7        2.53       -1.91      2.18 o 
  -7   2   7       14.86       12.50      3.38 o 
  -6   2   7      158.38      157.81     40.89 o 
  -5   2   7        0.02        0.77      2.22 o 
  -4   2   7        2.80        2.92      1.89 o 
  -3   2   7        1.51       -0.22      1.29 o 
  -2   2   7       59.97       68.52      6.28 o 
  -1   2   7       14.50       21.10      2.83 o 
   0   2   7        2.14        3.68      1.10 o 
   1   2   7        0.54        1.85      1.09 o 
   2   2   7        2.61        3.42      1.50 o 
   3   2   7      215.47      227.85     18.02 o 
   4   2   7       23.01       14.70      4.41 o 
   5   2   7        1.03        0.83      2.58 o 
  -8   3   7        2.40        1.05      3.20 o 
  -7   3   7       16.28       13.89      3.19 o 
  -6   3   7      135.11      150.54     33.04 o 
  -5   3   7       15.72       11.64      4.33 o 
  -4   3   7       55.42       64.20      3.80 o 
  -3   3   7        0.00        0.50      1.89 o 
  -2   3   7        4.75        4.03      1.81 o 
  -1   3   7      177.52      199.14     20.88 o 
   0   3   7       97.82      124.16     11.64 o 
   1   3   7       22.67       21.32      1.77 o 
   2   3   7       91.83       91.77      8.49 o 
   3   3   7        1.08        2.16      2.23 o 
   4   3   7       12.47       17.93      2.73 o 
   5   3   7       34.54       27.01      4.72 o 
  -8   4   7        8.10        5.79      3.26 o 
  -7   4   7       17.03       23.13      6.34 o 
  -6   4   7       12.98        7.76      4.25 o 
  -5   4   7       95.92      102.99      4.85 o 
  -4   4   7       17.29       15.98      2.12 o 
  -3   4   7        7.58       13.62      2.55 o 
  -2   4   7        0.13       -1.85      1.85 o 
  -1   4   7       20.87       23.94      1.84 o 
   0   4   7       61.21       63.05      7.69 o 
   1   4   7       67.79       85.16      7.22 o 
   2   4   7       60.23       69.25      7.14 o 
   3   4   7       23.02       19.92      4.08 o 
   4   4   7       40.56       29.35      3.21 o 
  -7   5   7        0.23        1.51      3.32 o 
  -6   5   7        5.91        8.44      3.03 o 
  -5   5   7       62.35       70.68      9.74 o 
  -4   5   7       66.59       84.35      7.53 o 
  -3   5   7        1.70        1.49      1.83 o 
  -2   5   7       12.12       19.22      2.27 o 
  -1   5   7        1.74        0.33      1.60 o 
   0   5   7      245.94      277.25     36.91 o 
   1   5   7       27.03       23.09      3.95 o 
   2   5   7       41.48       40.62      5.28 o 
   3   5   7       97.67       89.54     10.81 o 
  -7   6   7        0.42        0.18      3.14 o 
  -6   6   7        1.68        0.39      2.65 o 
  -5   6   7       82.54       96.06      9.20 o 
  -4   6   7       13.56        9.25      2.73 o 
  -3   6   7       65.71       76.45      3.57 o 
  -2   6   7        2.20        3.72      2.20 o 
  -1   6   7        5.72        5.19      2.20 o 
   0   6   7        2.21        0.62      2.14 o 
   1   6   7        0.63        2.44      2.11 o 
   2   6   7       86.95       63.39      6.60 o 
   3   6   7      114.34       65.11      5.87 o 
  -7   7   7        1.59        1.23      3.08 o 
  -6   7   7        2.57        1.95      2.57 o 
  -5   7   7        0.00        1.21      2.34 o 
  -4   7   7       45.02       51.29     15.97 o 
  -3   7   7       94.40      121.12      8.08 o 
  -2   7   7       41.33       41.67      3.32 o 
  -1   7   7        3.07        0.25      2.43 o 
   0   7   7        2.44        5.27      2.81 o 
   1   7   7        3.37        4.43      2.34 o 
   2   7   7        3.14        2.15      2.95 o 
  -6   8   7       19.47       18.83      2.52 o 
  -5   8   7        7.82        7.60      2.74 o 
  -4   8   7       31.78       46.97      4.57 o 
  -3   8   7        3.43        2.31      1.93 o 
  -2   8   7        3.85        2.06      2.23 o 
  -1   8   7       17.83       15.81      4.56 o 
   0   8   7        9.18        4.09      2.14 o 
  -4   9   7       10.48        6.47      4.31 o 
  -3   9   7        5.35        3.98      2.45 o 
  -2   9   7       34.01       18.49      3.33 o 
   0 -11   8        8.01        5.09      1.90 o 
   1 -11   8       31.04       29.01      2.26 o 
   2 -11   8       16.77       18.44      2.55 o 
   3 -11   8       17.08       15.21      2.86 o 
   4 -11   8        2.34        4.91      2.37 o 
  -2 -10   8        0.15        0.93      3.29 o 
  -1 -10   8       24.21       23.67      2.58 o 
   0 -10   8        6.36        6.85      2.06 o 
   1 -10   8        0.73        0.37      2.11 o 
   2 -10   8        9.38       10.43      2.69 o 
   3 -10   8        0.34        3.84      2.50 o 
   4 -10   8        2.16       -1.88      2.11 o 
   5 -10   8        0.00        1.02      2.39 o 
  -3  -9   8       12.17       10.21      1.93 o 
  -2  -9   8        0.36       -0.42      1.64 o 
  -1  -9   8       34.36       39.55      8.42 o 
   0  -9   8       26.33       24.65      6.43 o 
   1  -9   8       73.15       78.70      9.38 o 
   2  -9   8      180.69      194.29     18.78 o 
   3  -9   8       40.16       37.88      3.02 o 
   4  -9   8       18.71       20.00      2.87 o 
   5  -9   8       19.91       23.34      3.35 o 
   6  -9   8        8.53       12.38      3.20 o 
  -4  -8   8       20.58       17.89      2.97 o 
  -3  -8   8        1.80        2.67      1.81 o 
  -2  -8   8        3.15        2.33      1.89 o 
  -1  -8   8       43.09       48.60      5.11 o 
   0  -8   8       52.18       65.38      5.32 o 
   1  -8   8       35.88       36.31      6.73 o 
   2  -8   8      201.53      228.59     18.20 o 
   3  -8   8       25.37       28.40      2.90 o 
   4  -8   8       12.65        8.49      2.35 o 
   5  -8   8       32.02       30.29      3.88 o 
   6  -8   8        8.34       11.01      2.79 o 
  -4  -7   8       24.98       20.31      3.64 o 
  -3  -7   8        2.74        3.40      2.14 o 
  -2  -7   8        0.48        1.25      1.91 o 
  -1  -7   8       38.63       41.79      7.76 o 
   0  -7   8      133.46      149.54     13.67 o 
   1  -7   8       11.89       12.82      1.96 o 
   2  -7   8        0.03       -1.14      1.65 o 
   3  -7   8      107.14      120.51      5.17 o 
   4  -7   8       90.53       99.79      4.16 o 
   5  -7   8       26.24       24.94      2.97 o 
   6  -7   8       10.38        9.60      2.73 o 
  -5  -6   8       31.70       28.49      5.49 o 
  -4  -6   8       11.32       10.78      2.41 o 
  -3  -6   8      188.71      208.34     10.84 o 
  -2  -6   8      399.13      426.91     34.45 o 
  -1  -6   8        1.93        1.90      1.48 o 
   0  -6   8      176.91      217.46     19.47 o 
   1  -6   8       10.22       16.77      2.88 o 
   2  -6   8        0.01       -0.37      1.39 o 
   3  -6   8        1.35       -0.33      1.67 o 
   4  -6   8      220.93      235.19      5.63 o 
   5  -6   8       36.38       33.58      2.56 o 
   6  -6   8        0.53       -0.39      1.89 o 
  -6  -5   8       14.07        7.13      1.69 o 
  -5  -5   8        5.19        5.45      2.11 o 
  -4  -5   8       53.19       57.07      4.64 o 
  -3  -5   8       11.12       11.45      2.32 o 
  -2  -5   8       52.12       53.85      5.49 o 
  -1  -5   8        4.22        3.81      1.38 o 
   0  -5   8       12.74       13.74      1.48 o 
   1  -5   8      126.51      153.77     10.36 o 
   2  -5   8       68.72       83.97      4.67 o 
   3  -5   8       39.17       45.67      3.57 o 
   4  -5   8      107.72      127.70      4.13 o 
   5  -5   8       92.30      106.56      3.93 o 
   6  -5   8        1.09        1.92      1.90 o 
   7  -5   8        7.55        7.51      3.02 o 
  -6  -4   8        0.02       -1.70      1.70 o 
  -5  -4   8       12.74       14.19      2.54 o 
  -4  -4   8        4.75        5.89      1.91 o 
  -3  -4   8        7.31        3.24      1.57 o 
  -2  -4   8       25.76       32.54      3.52 o 
  -1  -4   8        8.91        8.83      1.77 o 
   0  -4   8      112.51      126.01      8.70 o 
   1  -4   8      122.08      143.45     10.12 o 
   2  -4   8        1.65        0.56      1.39 o 
   3  -4   8        0.26        0.65      1.49 o 
   4  -4   8        1.26       -1.27      1.97 o 
   5  -4   8        4.42        6.65      1.96 o 
   6  -4   8       10.37       13.12      1.89 o 
   7  -4   8       30.57       13.06      3.64 o 
  -7  -3   8        1.73        7.08      3.63 o 
  -6  -3   8       81.63       87.27      7.22 o 
  -5  -3   8       31.36       33.63      4.92 o 
  -4  -3   8       15.01       13.23      2.25 o 
  -3  -3   8        8.46        8.33      1.66 o 
  -2  -3   8       39.64       42.35      3.57 o 
  -1  -3   8      146.75      127.87     11.81 o 
   0  -3   8       16.45       20.24      1.56 o 
   1  -3   8       11.99       12.15      1.49 o 
   2  -3   8       52.19       42.53      4.04 o 
   3  -3   8        2.39        3.77      1.56 o 
   4  -3   8       64.99       78.33      3.65 o 
   5  -3   8       94.92      102.38      5.70 o 
   6  -3   8        4.02        6.74      2.02 o 
  -7  -2   8       11.01        9.75      2.18 o 
  -6  -2   8       52.33       71.73     12.45 o 
  -5  -2   8        0.08        0.25      1.95 o 
  -4  -2   8        0.08       -1.32      1.95 o 
  -3  -2   8      220.71      218.29     17.45 o 
  -2  -2   8       39.02       31.77      2.89 o 
  -1  -2   8      245.85      233.52     19.62 o 
   0  -2   8      252.22      245.64     12.73 o 
   1  -2   8        1.31        5.56      1.63 o 
   2  -2   8       24.29       23.38      1.94 o 
   3  -2   8        0.77        0.47      1.51 o 
   4  -2   8        0.34       -0.94      1.90 o 
   5  -2   8       26.38       19.76      2.49 o 
   6  -2   8       45.61       44.53     11.60 o 
  -7  -1   8       41.83       42.92      6.84 o 
  -6  -1   8       10.99       13.59      2.44 o 
  -5  -1   8        1.06       -1.96      1.96 o 
  -4  -1   8      172.52      195.13     12.39 o 
  -3  -1   8       33.70       43.65      2.87 o 
  -2  -1   8        2.21        0.52      1.59 o 
  -1  -1   8       60.92       73.44      7.02 o 
   0  -1   8       72.01       79.07      6.74 o 
   1  -1   8      275.86      306.46     20.15 o 
   2  -1   8      245.33      287.69      5.83 o 
   3  -1   8      191.67      208.53      4.10 o 
   4  -1   8        1.82       -1.16      1.97 o 
   5  -1   8        6.31        4.71      2.46 o 
   6  -1   8       34.34       19.91      5.30 o 
  -7   0   8        0.84        0.61      2.60 o 
  -6   0   8       45.60       43.24      8.26 o 
  -5   0   8        0.23        0.80      1.96 o 
  -4   0   8      103.66      110.15      5.92 o 
  -3   0   8      119.46      114.83      6.50 o 
  -2   0   8      147.61      149.15     12.22 o 
  -1   0   8      110.89      128.25     15.37 o 
   0   0   8      395.91      402.74     26.47 o 
   1   0   8      162.35      172.92     12.87 o 
   2   0   8       47.62       43.95      3.24 o 
   3   0   8        5.74        5.03      1.88 o 
   4   0   8       65.38       68.42      4.05 o 
   5   0   8       47.88       41.15      6.11 o 
   6   0   8        1.10       -1.58      2.42 o 
  -7   1   8        1.14        0.82      2.57 o 
  -6   1   8       16.28       19.23      3.37 o 
  -5   1   8        1.54        3.27      2.22 o 
  -4   1   8        0.76       -0.16      1.92 o 
  -3   1   8        0.58       -1.79      1.79 o 
  -2   1   8      210.58      236.76     17.02 o 
  -1   1   8      268.11      280.41     39.87 o 
   0   1   8       28.40       37.94      4.34 o 
   1   1   8        4.08        6.51      1.43 o 
   2   1   8        6.78        7.59      1.55 o 
   3   1   8        1.15        2.86      2.24 o 
   4   1   8        4.37        5.50      2.42 o 
   5   1   8       15.64       17.34      2.83 o 
  -7   2   8        3.16       -1.66      2.51 o 
  -6   2   8       64.59       52.75     17.12 o 
  -5   2   8       50.78       45.91      8.25 o 
  -4   2   8       45.30       51.06      3.30 o 
  -3   2   8        6.47        7.97      2.08 o 
  -2   2   8       10.22       16.66      2.44 o 
  -1   2   8       10.87       14.53      2.93 o 
   0   2   8      138.82      154.84     17.12 o 
   1   2   8       12.30       19.78      2.61 o 
   2   2   8       24.65       21.73      2.02 o 
   3   2   8       69.74       58.56      6.09 o 
   4   2   8        0.88       -0.87      2.57 o 
   5   2   8        0.17        1.08      3.11 o 
  -7   3   8        0.10        1.63      2.90 o 
  -6   3   8        1.25       -2.20      2.20 o 
  -5   3   8       40.87       51.40     12.26 o 
  -4   3   8        1.08        4.94      2.19 o 
  -3   3   8        1.36        2.09      1.99 o 
  -2   3   8        2.02        2.67      2.02 o 
  -1   3   8      113.32      127.20     14.92 o 
   0   3   8       58.69       68.72     10.21 o 
   1   3   8       47.86       43.97      6.89 o 
   2   3   8        7.77       10.42      2.13 o 
   3   3   8        8.31       12.63      2.96 o 
   4   3   8        0.03       -0.99      2.56 o 
  -7   4   8        0.23        2.03      2.75 o 
  -6   4   8        8.94        7.79      2.99 o 
  -5   4   8        0.20       -1.22      2.31 o 
  -4   4   8        0.89        1.03      1.95 o 
  -3   4   8       22.66       25.00      3.08 o 
  -2   4   8       83.48       96.07      6.70 o 
  -1   4   8       32.77       41.68      3.44 o 
   0   4   8       94.80      121.68     17.33 o 
   1   4   8      107.62       94.03     15.53 o 
   2   4   8       22.37       13.72      2.73 o 
   3   4   8       29.87       23.56      3.65 o 
   4   4   8       59.68       47.34      4.86 o 
  -7   5   8        8.67        8.37      2.37 o 
  -6   5   8       19.60       22.43      4.53 o 
  -5   5   8       53.07       52.84     14.49 o 
  -4   5   8       14.02        7.68      2.07 o 
  -3   5   8        1.08       -1.11      2.15 o 
  -2   5   8       12.30        8.56      2.65 o 
  -1   5   8      120.55      125.14     13.59 o 
   0   5   8        0.45        1.35      2.12 o 
   1   5   8       56.39       51.62     15.04 o 
   2   5   8       60.76       56.67      9.68 o 
   3   5   8       35.83       15.30      4.02 o 
  -7   6   8        5.56        7.08      2.89 o 
  -6   6   8        2.55       -0.83      2.57 o 
  -5   6   8        0.09        0.31      3.79 o 
  -4   6   8       10.51       11.77      2.32 o 
  -3   6   8        0.00        1.47      2.38 o 
  -2   6   8       23.58       30.30      3.49 o 
  -1   6   8       62.39       49.19     21.28 o 
   0   6   8        0.59       -1.46      2.24 o 
   1   6   8       33.92       48.51      5.92 o 
   2   6   8        0.15       -2.17      2.17 o 
  -6   7   8        5.32        4.84      2.22 o 
  -5   7   8        4.36        5.48      2.28 o 
  -4   7   8      128.16      142.57     19.16 o 
  -3   7   8      122.97      126.22     11.55 o 
  -2   7   8        9.13        6.91      2.88 o 
  -1   7   8        5.82        7.43      3.18 o 
   0   7   8        9.89       10.20      3.21 o 
   1   7   8        5.88        3.61      2.37 o 
  -5   8   8        2.85        2.83      3.45 o 
  -4   8   8       23.91       25.47     16.48 o 
  -3   8   8        6.68        1.95      2.39 o 
  -2   8   8        0.13       -1.22      2.12 o 
  -1   8   8        5.93        4.95      2.39 o 
   1 -11   9       13.52       11.43      2.46 o 
   2 -11   9       12.99       15.17      2.32 o 
   3 -11   9        3.13        2.92      1.89 o 
  -1 -10   9        0.03       -0.16      1.79 o 
   0 -10   9       33.44       42.45      4.52 o 
   1 -10   9        9.52        9.61      2.04 o 
   2 -10   9       24.87       28.17      3.08 o 
   3 -10   9       60.00       62.54      4.27 o 
   4 -10   9        1.61        2.60      2.01 o 
  -2  -9   9        5.12        2.58      1.63 o 
  -1  -9   9        4.24        2.20      2.31 o 
   0  -9   9        4.59        4.20      2.10 o 
   1  -9   9       67.23       68.10      4.60 o 
   2  -9   9       42.77       44.59      5.52 o 
   3  -9   9       39.79       44.06      3.42 o 
   4  -9   9       13.02       16.50      2.64 o 
   5  -9   9        0.32       -0.59      2.24 o 
  -3  -8   9        1.74        3.12      1.72 o 
  -2  -8   9       40.67       51.39      5.87 o 
  -1  -8   9        2.44        1.90      1.95 o 
   0  -8   9       74.84       88.46      8.98 o 
   1  -8   9       88.38      104.78      7.45 o 
   2  -8   9        0.14       -1.95      1.95 o 
   3  -8   9       24.40       22.38      2.60 o 
   4  -8   9        8.14       10.25      2.30 o 
   5  -8   9        7.19        4.12      2.72 o 
   6  -8   9        2.89       -0.55      3.14 o 
  -4  -7   9        0.31       -0.58      1.51 o 
  -3  -7   9        9.59       14.84      2.40 o 
  -2  -7   9       28.50       34.52      4.60 o 
  -1  -7   9       37.99       39.22      2.73 o 
   0  -7   9       13.37       14.86      3.12 o 
   1  -7   9        0.54        1.97      1.78 o 
   2  -7   9        0.86       -1.53      1.78 o 
   3  -7   9        5.26        4.66      1.99 o 
   4  -7   9       14.95       11.75      2.13 o 
   5  -7   9      104.89      104.15      9.61 o 
   6  -7   9       24.38       19.25      4.84 o 
  -5  -6   9        2.03        1.86      2.47 o 
  -4  -6   9        4.43        7.36      2.31 o 
  -3  -6   9       21.41       20.30      2.48 o 
  -2  -6   9       77.88       82.42      6.78 o 
  -1  -6   9      112.82      119.08     10.67 o 
   0  -6   9       88.15      108.26      8.66 o 
   1  -6   9        0.60        1.80      1.49 o 
   2  -6   9       48.02       57.29      4.39 o 
   3  -6   9      150.91      161.41      7.54 o 
   4  -6   9       57.14       49.77      7.24 o 
   5  -6   9       39.61       46.66      5.88 o 
   6  -6   9        7.37        7.22      2.94 o 
  -5  -5   9       44.64       54.87      3.70 o 
  -4  -5   9      122.66      136.49      7.68 o 
  -3  -5   9      100.48       98.50     11.05 o 
  -2  -5   9       39.65       38.04      4.05 o 
  -1  -5   9      101.91      121.11     15.31 o 
   0  -5   9        4.18        5.26      1.47 o 
   1  -5   9       15.62       14.22      1.96 o 
   2  -5   9       33.17       28.72      2.39 o 
   3  -5   9      122.65      138.76     10.97 o 
   4  -5   9      181.44      219.50      8.16 o 
   5  -5   9       33.88       34.57      3.51 o 
   6  -5   9       15.68        9.27      2.37 o 
  -6  -4   9        0.07       -1.02      1.56 o 
  -5  -4   9        8.51       10.01      2.30 o 
  -4  -4   9       84.79      100.04     12.11 o 
  -3  -4   9       72.55       63.57      7.54 o 
  -2  -4   9      446.52      520.49     31.35 o 
  -1  -4   9        6.53        5.04      1.51 o 
   0  -4   9        7.93        7.65      1.63 o 
   1  -4   9      236.52      241.06     13.67 o 
   2  -4   9       58.50       74.88      5.38 o 
   3  -4   9       20.56       30.87      3.15 o 
   4  -4   9        1.07       -0.13      2.22 o 
   5  -4   9      121.40      128.08      4.27 o 
   6  -4   9       56.40       48.06     11.02 o 
  -6  -3   9        5.67        6.21      1.97 o 
  -5  -3   9       79.53       75.35      7.36 o 
  -4  -3   9      280.46      270.77     42.87 o 
  -3  -3   9      266.42      271.30     31.00 o 
  -2  -3   9       34.99       34.41      3.05 o 
  -1  -3   9        3.41        2.91      1.71 o 
   0  -3   9        2.02        2.87      1.38 o 
   1  -3   9      114.00      128.46      7.14 o 
   2  -3   9      450.69      464.91     19.31 o 
   3  -3   9      228.01      234.70      6.14 o 
   4  -3   9      129.70      138.69      4.30 o 
   5  -3   9       14.84       16.09      2.36 o 
   6  -3   9        0.16       -0.75      1.80 o 
  -7  -2   9        3.25        4.51      2.71 o 
  -6  -2   9       54.53       66.30     10.86 o 
  -5  -2   9       35.79       36.67      5.15 o 
  -4  -2   9       69.31       67.03     11.47 o 
  -3  -2   9      155.97      156.83     13.64 o 
  -2  -2   9      152.05      168.76     18.69 o 
  -1  -2   9       47.12       46.46      4.47 o 
   0  -2   9      327.49      322.15     19.75 o 
   1  -2   9      187.50      195.95      9.21 o 
   2  -2   9       17.97       19.45      2.01 o 
   3  -2   9       26.04       26.01      2.34 o 
   4  -2   9        9.49       11.06      2.25 o 
   5  -2   9        0.27        0.02      2.37 o 
   6  -2   9        6.47        1.39      2.04 o 
  -7  -1   9       21.76       24.41      5.08 o 
  -6  -1   9        9.78        8.05      2.14 o 
  -5  -1   9       20.17       19.84      4.66 o 
  -4  -1   9       14.63       19.07      2.20 o 
  -3  -1   9      159.64      167.65     14.32 o 
  -2  -1   9      187.93      218.72     25.34 o 
  -1  -1   9       27.19       31.90      3.35 o 
   0  -1   9      137.97      130.20     10.58 o 
   1  -1   9        6.90        6.35      1.63 o 
   2  -1   9       11.53       12.20      2.05 o 
   3  -1   9       80.50       91.35      3.95 o 
   4  -1   9        3.80        1.78      2.45 o 
   5  -1   9        3.51        2.67      2.27 o 
   6  -1   9        1.56       -2.65      3.14 o 
  -7   0   9       21.79       17.23      3.14 o 
  -6   0   9        1.33        3.15      2.24 o 
  -5   0   9       39.47       31.84      3.23 o 
  -4   0   9       31.24       27.51      2.84 o 
  -3   0   9       19.08       17.66      2.58 o 
  -2   0   9      220.78      236.38     17.28 o 
  -1   0   9      193.89      214.85     23.94 o 
   0   0   9       67.36       50.91      4.49 o 
   1   0   9        1.11        0.38      1.32 o 
   2   0   9       37.77       45.38      4.53 o 
   3   0   9        4.29       -0.32      2.29 o 
   4   0   9        7.66        4.09      2.37 o 
   5   0   9       14.55       12.08      2.73 o 
  -7   1   9        8.47        5.83      4.03 o 
  -6   1   9       33.50       26.68      4.74 o 
  -5   1   9        4.56        7.02      2.36 o 
  -4   1   9        1.21        1.73      2.05 o 
  -3   1   9        2.19       -1.17      2.48 o 
  -2   1   9        9.07       11.31      2.41 o 
  -1   1   9       19.01       24.84      4.22 o 
   0   1   9        0.13       -0.32      1.37 o 
   1   1   9       50.73       58.37      3.15 o 
   2   1   9       68.21       86.25      4.45 o 
   3   1   9      119.16      126.29      4.83 o 
   4   1   9        4.42        4.60      2.32 o 
   5   1   9        6.16        2.49      2.17 o 
  -7   2   9        0.58       -1.00      2.33 o 
  -6   2   9        0.09       -0.37      2.70 o 
  -5   2   9        0.02        0.93      2.40 o 
  -4   2   9        6.95        5.10      2.33 o 
  -3   2   9       48.72       63.36      8.04 o 
  -2   2   9      431.42      481.04     45.45 o 
  -1   2   9      308.80      377.05     44.04 o 
   0   2   9       15.62       17.18      3.25 o 
   1   2   9       87.43       91.04      6.80 o 
   2   2   9       28.26       27.69      3.44 o 
   3   2   9        0.82        0.90      2.47 o 
   4   2   9        2.75       -2.05      2.22 o 
  -7   3   9        1.12        3.39      2.48 o 
  -6   3   9        0.05        0.20      3.79 o 
  -5   3   9        0.71        0.56      2.39 o 
  -4   3   9        3.28        3.36      3.17 o 
  -3   3   9        5.76        2.76      2.34 o 
  -2   3   9        1.00       -1.05      2.09 o 
  -1   3   9        8.72        7.19      2.35 o 
   0   3   9       29.50       39.48      6.22 o 
   1   3   9       59.26       72.84      8.30 o 
   2   3   9       15.60       10.51      2.89 o 
   3   3   9        7.33        6.01      2.63 o 
   4   3   9       10.57        9.50      2.87 o 
  -7   4   9        8.11       13.52      2.45 o 
  -6   4   9        2.14        5.09      2.78 o 
  -5   4   9       25.40       27.11      3.79 o 
  -4   4   9       41.66       37.09      6.47 o 
  -3   4   9        0.42        0.61      2.29 o 
  -2   4   9       49.89       58.90      9.57 o 
  -1   4   9        6.41        3.76      2.41 o 
   0   4   9      373.34      446.01     61.65 o 
   1   4   9      115.81      127.48     20.40 o 
   2   4   9        0.28        0.57      3.54 o 
   3   4   9        4.63        2.43      1.60 o 
  -6   5   9        1.76        3.15      2.51 o 
  -5   5   9       32.89       39.47      9.26 o 
  -4   5   9        1.73        0.26      3.15 o 
  -3   5   9        1.19        1.74      2.28 o 
  -2   5   9        4.10        4.83      3.77 o 
  -1   5   9        6.92        3.28      2.63 o 
   0   5   9       47.75       54.01      4.11 o 
   1   5   9        3.88        3.06      2.43 o 
   2   5   9        4.08        3.93      3.10 o 
  -6   6   9        3.24        2.80      1.90 o 
  -5   6   9        0.11       -2.74      2.74 o 
  -4   6   9       13.40        9.06      2.76 o 
  -3   6   9       23.41       28.44      4.85 o 
  -2   6   9       13.22       17.54      3.98 o 
  -1   6   9        2.76        4.19      3.06 o 
   0   6   9        4.37        6.60      2.91 o 
   1   6   9       22.97       20.96      5.11 o 
  -5   7   9        4.44        4.12      3.51 o 
  -4   7   9       27.98       25.83      7.22 o 
  -3   7   9        0.51       -1.48      2.09 o 
  -2   7   9        0.91        1.26      1.97 o 
  -1   7   9        0.64       -0.40      2.64 o 
   0   7   9        0.74        0.43      2.20 o 
  -1 -10  10        0.07        0.34      1.96 o 
   0 -10  10        0.00       -1.41      2.14 o 
   1 -10  10       10.22       12.60      2.88 o 
   2 -10  10       32.98       25.54      2.81 o 
   3 -10  10        7.78        9.33      1.85 o 
   4 -10  10       10.54        3.57      2.13 o 
  -2  -9  10        6.58        3.65      1.81 o 
  -1  -9  10        0.22       -0.52      2.66 o 
   0  -9  10        2.58        6.96      2.37 o 
   1  -9  10        5.94       12.09      2.40 o 
   2  -9  10      104.77      118.90      6.77 o 
   3  -9  10        5.02        5.96      2.04 o 
   4  -9  10       11.41       12.72      2.35 o 
   5  -9  10        0.40        0.92      2.71 o 
  -3  -8  10        2.72        2.95      1.46 o 
  -2  -8  10       14.02       11.24      2.07 o 
  -1  -8  10      116.23      171.04     18.46 o 
   0  -8  10      122.89      155.48     14.34 o 
   1  -8  10       17.14       15.43      2.21 o 
   2  -8  10       31.81       32.07      2.66 o 
   3  -8  10       24.79       26.45      2.70 o 
   4  -8  10        1.98        0.95      1.95 o 
   5  -8  10       53.20       40.72     13.51 o 
  -4  -7  10        5.86        5.77      1.86 o 
  -3  -7  10        0.79        0.59      1.85 o 
  -2  -7  10        0.32        0.61      1.94 o 
  -1  -7  10       58.80       56.10      4.84 o 
   0  -7  10       10.67        9.49      2.06 o 
   1  -7  10        8.37        9.18      2.00 o 
   2  -7  10        6.59        6.56      2.03 o 
   3  -7  10        8.52        6.14      2.01 o 
   4  -7  10        6.97        6.36      2.08 o 
   5  -7  10       52.86       39.02     12.40 o 
  -5  -6  10        3.79        4.00      1.71 o 
  -4  -6  10        8.47        5.98      2.36 o 
  -3  -6  10        4.70       10.02      2.35 o 
  -2  -6  10      142.11      158.00     13.61 o 
  -1  -6  10      114.08      128.33     12.60 o 
   0  -6  10        5.57        4.47      1.86 o 
   1  -6  10        1.84        2.82      1.70 o 
   2  -6  10       41.62       49.18      9.55 o 
   3  -6  10      158.73      181.52     13.49 o 
   4  -6  10       44.72       52.03      4.91 o 
   5  -6  10       41.26       30.34      3.41 o 
  -5  -5  10        0.65       -1.60      2.00 o 
  -4  -5  10        0.26       -0.71      2.24 o 
  -3  -5  10       75.57       70.10      7.66 o 
  -2  -5  10        7.66        4.61      2.26 o 
  -1  -5  10       16.08       15.66      1.91 o 
   0  -5  10       82.42      100.86      8.99 o 
   1  -5  10        0.18        0.86      1.88 o 
   2  -5  10        2.36        2.17      2.01 o 
   3  -5  10      200.11      239.13     12.27 o 
   4  -5  10      240.44      281.07     12.09 o 
   5  -5  10       23.40       19.16      2.77 o 
   6  -5  10        0.10        0.41      1.95 o 
  -6  -4  10       37.01       34.17      3.43 o 
  -5  -4  10        5.88        5.86      2.09 o 
  -4  -4  10       50.07       53.60     11.16 o 
  -3  -4  10        1.37        2.83      2.25 o 
  -2  -4  10      144.92      162.80      9.04 o 
  -1  -4  10       54.61       60.60      8.52 o 
   0  -4  10        0.92        2.74      1.93 o 
   1  -4  10       62.00       63.65      3.85 o 
   2  -4  10      143.72      172.86      7.84 o 
   3  -4  10        2.29        5.88      2.29 o 
   4  -4  10      101.92      109.20      6.34 o 
   5  -4  10        7.79        8.03      2.19 o 
   6  -4  10       28.37       18.92      5.64 o 
  -6  -3  10       45.38       52.64      5.94 o 
  -5  -3  10       46.15       44.44     10.53 o 
  -4  -3  10       74.66       62.29     12.41 o 
  -3  -3  10      182.37      198.89     25.21 o 
  -2  -3  10      120.93      130.57     12.70 o 
  -1  -3  10       49.84       46.31      5.35 o 
   0  -3  10      192.95      180.89     14.60 o 
   1  -3  10       39.51       58.22      2.94 o 
   2  -3  10      466.01      544.62     24.09 o 
   3  -3  10       18.74       28.43      4.40 o 
   4  -3  10       66.16       72.07      4.09 o 
   5  -3  10       68.19       81.92      3.97 o 
  -6  -2  10       35.91       40.63      8.70 o 
  -5  -2  10       23.90       29.98      4.26 o 
  -4  -2  10        4.83        2.29      2.14 o 
  -3  -2  10       58.59       61.25      8.02 o 
  -2  -2  10        2.75        1.30      2.29 o 
  -1  -2  10      137.56      139.47     14.34 o 
   0  -2  10      204.71      241.69     26.44 o 
   1  -2  10        0.19        3.01      1.87 o 
   2  -2  10       47.10       67.14      4.01 o 
   3  -2  10        7.18        7.03      2.21 o 
   4  -2  10        0.18        1.25      2.32 o 
   5  -2  10       22.57       20.79      2.44 o 
  -6  -1  10        0.04        2.15      2.21 o 
  -5  -1  10        2.24        2.38      2.45 o 
  -4  -1  10       18.68       23.58      4.34 o 
  -3  -1  10       37.14       49.06      7.03 o 
  -2  -1  10      271.59      306.01     33.82 o 
  -1  -1  10       34.97       35.41      2.97 o 
   0  -1  10      496.98      510.24     37.69 o 
   1  -1  10       60.04       57.73      6.04 o 
   2  -1  10       30.79       28.30      2.48 o 
   3  -1  10       45.54       47.45      4.57 o 
   4  -1  10       18.03       19.25      3.20 o 
   5  -1  10       54.12       42.73      6.66 o 
  -7   0  10        3.53        5.73      2.17 o 
  -6   0  10       24.51       25.46      4.38 o 
  -5   0  10       15.04       13.75      2.77 o 
  -4   0  10       35.77       31.90      3.08 o 
  -3   0  10       19.41       16.26      3.33 o 
  -2   0  10      120.16      156.69     19.31 o 
  -1   0  10        0.25        1.38      2.00 o 
   0   0  10      131.54      146.33     11.24 o 
   1   0  10      118.71      128.11      8.13 o 
   2   0  10      124.60      144.43      4.31 o 
   3   0  10       72.13       84.70      6.43 o 
   4   0  10       22.90       31.35      4.42 o 
   5   0  10       16.00        8.85      1.98 o 
  -7   1  10        0.30       -1.38      3.54 o 
  -6   1  10        4.86        2.31      3.85 o 
  -5   1  10        1.84        2.93      2.11 o 
  -4   1  10        8.22        5.77      3.12 o 
  -3   1  10      240.28      248.36      8.04 o 
  -2   1  10       24.71       27.98      3.04 o 
  -1   1  10       31.98       33.70      6.80 o 
   0   1  10       77.14       80.08      6.96 o 
   1   1  10        7.34        7.16      2.12 o 
   2   1  10        9.76        9.62      2.29 o 
   3   1  10        6.75       10.86      2.58 o 
   4   1  10       41.13       31.27      5.36 o 
  -7   2  10        3.33        0.41      4.80 o 
  -6   2  10        7.93       12.29      3.04 o 
  -5   2  10        0.00       -0.45      2.26 o 
  -4   2  10      238.41      268.60     11.97 o 
  -3   2  10      111.08      125.76      5.86 o 
  -2   2  10       88.70       94.37      8.67 o 
  -1   2  10      411.47      480.42     53.04 o 
   0   2  10      161.80      181.35     21.97 o 
   1   2  10       40.00       37.20      4.05 o 
   2   2  10        2.34        1.83      2.22 o 
   3   2  10       31.80       29.42      3.35 o 
   4   2  10        5.56        4.71      2.95 o 
  -6   3  10       13.99       10.53      2.79 o 
  -5   3  10       25.77       32.99      3.15 o 
  -4   3  10       47.02       48.43      4.42 o 
  -3   3  10       50.35       46.81      8.90 o 
  -2   3  10       11.41       12.47      4.14 o 
  -1   3  10        4.16        2.48      2.17 o 
   0   3  10       29.58       44.37      8.56 o 
   1   3  10        2.57        0.35      2.58 o 
   2   3  10       81.62       72.61     11.83 o 
   3   3  10        4.70        5.87      3.79 o 
  -6   4  10        7.53        2.51      1.88 o 
  -5   4  10        5.33        5.56      3.21 o 
  -4   4  10        3.93        2.95      3.20 o 
  -3   4  10        3.23        1.83      2.73 o 
  -2   4  10       11.35       16.96      5.71 o 
  -1   4  10        4.66        1.64      2.55 o 
   0   4  10        3.79        4.15      2.93 o 
   1   4  10       69.64       82.75     12.28 o 
   2   4  10       11.98        6.31      2.55 o 
  -6   5  10       12.76        9.49      2.55 o 
  -5   5  10        4.26        3.73      2.76 o 
  -4   5  10        7.29        9.75      3.51 o 
  -3   5  10       59.89       89.32     11.78 o 
  -2   5  10       23.38       26.77      3.24 o 
  -1   5  10       13.33       15.73      3.79 o 
   0   5  10        3.59       -2.57      2.74 o 
   1   5  10       28.38       28.47      3.48 o 
  -5   6  10        0.05        2.22      3.63 o 
  -4   6  10        4.64        2.67      2.94 o 
  -3   6  10        0.17       -1.26      2.04 o 
  -2   6  10       48.07       42.67      6.18 o 
  -1   6  10       26.76       28.82      3.60 o 
   0   6  10        4.34        1.33      3.82 o 
  -3   7  10        0.49       -0.12      3.82 o 
  -2   7  10       41.48       38.39      6.91 o 
   0 -10  11       11.11        8.80      2.19 o 
   1 -10  11        0.03        1.33      1.60 o 
   2 -10  11        2.11       -0.38      1.47 o 
   3 -10  11        2.84        2.65      3.14 o 
  -1  -9  11        6.44        6.89      1.89 o 
   0  -9  11        0.65        1.08      2.06 o 
   1  -9  11        5.02        1.60      1.85 o 
   2  -9  11        0.50       -0.73      2.26 o 
   3  -9  11        4.66        3.46      1.68 o 
   4  -9  11        0.93        3.20      3.20 o 
  -3  -8  11        0.56        3.57      3.08 o 
  -2  -8  11        0.84        0.20      1.55 o 
  -1  -8  11       40.76       36.62      8.08 o 
   0  -8  11       19.31       22.65      4.65 o 
   1  -8  11        0.40       -1.60      1.78 o 
   2  -8  11       14.27        6.60      1.89 o 
   3  -8  11        2.23        0.07      1.63 o 
   4  -8  11       14.70       10.73      3.26 o 
  -3  -7  11        4.61        9.53      3.00 o 
  -2  -7  11       22.92       22.58      2.42 o 
  -1  -7  11        5.01        2.86      1.97 o 
   0  -7  11      119.24      138.95     10.85 o 
   1  -7  11        1.88        1.12      1.91 o 
   2  -7  11        4.92        4.98      2.34 o 
   3  -7  11       21.50       20.91      2.76 o 
   4  -7  11       13.91        6.49      2.20 o 
   5  -7  11        2.63       -0.25      3.08 o 
  -4  -6  11        8.59        6.73      3.38 o 
  -3  -6  11       25.90       35.68      5.83 o 
  -2  -6  11        3.50        1.08      2.01 o 
  -1  -6  11       33.23       54.16      5.88 o 
   0  -6  11      452.79      498.44     54.29 o 
   1  -6  11       60.89       55.83      7.45 o 
   2  -6  11       33.45       37.63      3.94 o 
   3  -6  11        1.34        3.66      2.78 o 
   4  -6  11        5.93        1.50      2.39 o 
   5  -6  11        9.51        3.20      1.80 o 
  -5  -5  11        0.36        1.93      1.83 o 
  -4  -5  11        6.42       10.97      2.45 o 
  -3  -5  11        4.33        3.82      2.01 o 
  -2  -5  11      275.25      303.40     35.47 o 
  -1  -5  11        1.11        1.31      2.20 o 
   0  -5  11       13.46       17.93      2.68 o 
   1  -5  11        0.50        0.69      2.65 o 
   2  -5  11       16.02       22.70      4.69 o 
   3  -5  11        1.72        0.47      2.90 o 
   4  -5  11        9.30        7.51      2.65 o 
   5  -5  11       76.21       71.35     13.73 o 
  -5  -4  11       71.79       94.91     11.97 o 
  -4  -4  11      138.71      157.72     30.82 o 
  -3  -4  11       56.99       52.19      9.45 o 
  -2  -4  11       39.95       32.56      4.47 o 
  -1  -4  11       45.11       58.51      9.39 o 
   0  -4  11        3.95        2.83      2.25 o 
   1  -4  11       91.56       98.36      4.72 o 
   2  -4  11       11.27       13.37      2.56 o 
   3  -4  11        3.44        5.35      2.55 o 
   4  -4  11       49.01       47.29      7.98 o 
   5  -4  11        2.23        0.75      1.94 o 
  -6  -3  11        1.00        0.03      1.80 o 
  -5  -3  11       22.64       27.05      2.53 o 
  -4  -3  11      155.13      149.52     21.25 o 
  -3  -3  11        1.17        4.34      2.61 o 
  -2  -3  11       47.73       54.48      6.75 o 
  -1  -3  11       36.33       41.32      5.15 o 
   0  -3  11       49.67       48.44      8.13 o 
   1  -3  11      364.70      417.99     26.13 o 
   2  -3  11       35.09       43.57      5.48 o 
   3  -3  11       30.26       40.20      3.40 o 
   4  -3  11        1.09        2.02      2.64 o 
   5  -3  11        2.46        3.59      2.04 o 
  -6  -2  11        9.77        2.24      1.81 o 
  -5  -2  11        0.99        3.64      1.97 o 
  -4  -2  11        8.80        6.40      2.36 o 
  -3  -2  11      247.24      273.44     32.60 o 
  -2  -2  11      249.57      302.10     45.00 o 
  -1  -2  11        0.72        1.72      2.01 o 
   0  -2  11      115.23      112.29      8.96 o 
   1  -2  11       38.58       41.74      3.11 o 
   2  -2  11      225.38      269.34      8.77 o 
   3  -2  11      103.75      111.27      5.38 o 
   4  -2  11       13.88       10.61      2.52 o 
   5  -2  11        1.38       -0.87      1.85 o 
  -6  -1  11       10.36        9.32      2.03 o 
  -5  -1  11        0.02       -0.65      3.05 o 
  -4  -1  11       51.34       62.57      6.42 o 
  -3  -1  11        9.62        6.81      2.79 o 
  -2  -1  11       94.27      115.28     15.53 o 
  -1  -1  11      269.41      293.08     47.33 o 
   0  -1  11      269.69      308.73     30.41 o 
   1  -1  11      129.33      169.29      7.72 o 
   2  -1  11      167.30      195.43      4.79 o 
   3  -1  11      106.67      122.08      5.38 o 
   4  -1  11        4.58        0.55      2.05 o 
  -6   0  11       12.29       10.32      2.13 o 
  -5   0  11        8.86        9.62      3.72 o 
  -4   0  11       16.78        9.62      3.30 o 
  -3   0  11      113.37      118.79      6.61 o 
  -2   0  11      134.92      125.26      6.56 o 
  -1   0  11       15.93       21.62      5.85 o 
   0   0  11      224.67      233.14     22.19 o 
   1   0  11        6.10        6.31      2.24 o 
   2   0  11       43.48       53.78      3.90 o 
   3   0  11        4.36        7.48      2.52 o 
   4   0  11        9.54        4.80      1.81 o 
  -6   1  11        0.19        0.11      2.23 o 
  -5   1  11        4.55        4.52      2.31 o 
  -4   1  11       29.42       29.70      4.22 o 
  -3   1  11       26.73       27.89      3.79 o 
  -2   1  11      652.65      767.04     83.33 o 
  -1   1  11        1.74        1.88      2.10 o 
   0   1  11       20.84       22.19      3.76 o 
   1   1  11       53.80       67.00      6.25 o 
   2   1  11        3.59        2.31      2.79 o 
   3   1  11        6.89        9.77      2.59 o 
   4   1  11        0.42        2.65      2.89 o 
  -6   2  11        2.61        4.14      3.76 o 
  -5   2  11       37.52       26.45      3.70 o 
  -4   2  11        1.08       -0.96      3.00 o 
  -3   2  11      159.51      186.27     20.80 o 
  -2   2  11      528.60      621.56     45.36 o 
  -1   2  11       21.73       31.85      4.61 o 
   0   2  11       19.25       23.49      5.79 o 
   1   2  11        2.90        0.97      3.18 o 
   2   2  11       25.13       27.29      5.07 o 
   3   2  11      103.57      104.52     12.08 o 
  -6   3  11        2.33       -1.29      3.32 o 
  -5   3  11        0.13       -0.12      2.68 o 
  -4   3  11      129.60      156.66      6.94 o 
  -3   3  11        1.37        1.93      2.56 o 
  -2   3  11        2.20        4.60      2.66 o 
  -1   3  11       52.13       58.58      8.56 o 
   0   3  11      122.15      146.76     36.12 o 
   1   3  11        1.11        1.30      2.29 o 
   2   3  11        0.99        1.39      2.91 o 
  -6   4  11       31.53       17.38      4.01 o 
  -5   4  11        0.00       -0.68      2.63 o 
  -4   4  11       73.88       89.83      5.80 o 
  -3   4  11       18.14       20.77      4.69 o 
  -2   4  11        8.08        8.39      2.83 o 
  -1   4  11        8.88       10.34      3.51 o 
   0   4  11        7.45        8.96      3.17 o 
   1   4  11       21.57       19.95      2.67 o 
  -5   5  11       19.17       17.49      3.82 o 
  -4   5  11        8.19        7.37      3.15 o 
  -3   5  11        0.62        0.18      2.46 o 
  -2   5  11       24.89       28.34      7.03 o 
  -1   5  11       23.01       26.66     10.97 o 
   0   5  11       31.91       26.98      6.32 o 
  -3   6  11        3.12        6.86      2.65 o 
  -2   6  11       16.14       13.07      2.83 o 
   0  -9  12        3.00        1.08      1.67 o 
   1  -9  12        6.35        6.04      1.75 o 
   2  -9  12        0.08       -1.66      1.66 o 
  -2  -8  12        0.04        2.05      1.56 o 
  -1  -8  12        2.54       -0.22      1.89 o 
   0  -8  12        5.52        4.60      1.77 o 
   1  -8  12        4.80        5.03      2.26 o 
   2  -8  12       17.40        9.22      1.99 o 
   3  -8  12        0.49       -1.47      3.00 o 
   4  -8  12        8.47        6.10      3.57 o 
  -3  -7  12        0.00       -0.57      1.56 o 
  -2  -7  12       36.28       33.57      4.52 o 
  -1  -7  12       41.23       55.84      5.13 o 
   0  -7  12       22.75       22.11      3.02 o 
   1  -7  12        4.05        3.45      2.10 o 
   2  -7  12        5.37        2.48      2.23 o 
   3  -7  12        5.43        1.99      2.08 o 
   4  -7  12        4.23        1.71      1.83 o 
  -4  -6  12        3.45        2.71      2.83 o 
  -3  -6  12       43.78       71.92      5.13 o 
  -2  -6  12       33.13       47.80      7.76 o 
  -1  -6  12        0.82       -1.02      2.72 o 
   0  -6  12       23.33       38.26      5.21 o 
   1  -6  12      101.12      113.56     14.89 o 
   2  -6  12       30.78       38.16      4.34 o 
   3  -6  12       33.02       27.41      3.98 o 
   4  -6  12        0.30        0.15      1.83 o 
  -4  -5  12        7.95       11.09      2.21 o 
  -3  -5  12        4.29        5.03      2.11 o 
  -2  -5  12       27.22       19.46      3.25 o 
  -1  -5  12        0.72        1.90      2.86 o 
   0  -5  12        6.85        8.87      6.57 o 
   1  -5  12        0.00        0.23      2.14 o 
   2  -5  12        0.92        2.21      2.26 o 
   3  -5  12       12.87       13.64      2.86 o 
   4  -5  12        2.32        0.56      2.08 o 
  -5  -4  12        1.61        1.27      2.08 o 
  -4  -4  12       21.26       28.97      7.53 o 
  -3  -4  12       26.73       31.83      8.63 o 
  -2  -4  12       19.11       20.33      5.64 o 
  -1  -4  12       10.55       17.79      3.98 o 
   0  -4  12        2.82        4.25      2.86 o 
   1  -4  12      113.26      130.74     10.90 o 
   2  -4  12       98.09      104.31      4.22 o 
   3  -4  12       41.90       45.30      3.68 o 
   4  -4  12        2.96        2.09      2.13 o 
  -5  -3  12        7.26        7.69      2.03 o 
  -4  -3  12        5.29        4.42      1.96 o 
  -3  -3  12       66.11       85.02     10.12 o 
  -2  -3  12      209.18      261.76     31.58 o 
  -1  -3  12      213.24      227.62     20.28 o 
   0  -3  12       30.53       30.69      3.67 o 
   1  -3  12        0.73        2.48      2.43 o 
   2  -3  12        9.85        7.56      2.78 o 
   3  -3  12        3.00        2.97      2.20 o 
   4  -3  12       11.65        8.06      2.54 o 
  -5  -2  12        4.11        6.51      1.91 o 
  -4  -2  12       15.14       10.40      3.53 o 
  -3  -2  12       11.25       13.65      3.35 o 
  -2  -2  12      224.68      286.82     43.57 o 
  -1  -2  12       20.36       30.67      7.08 o 
   0  -2  12       10.67        8.32      2.90 o 
   1  -2  12       39.54       33.95      3.84 o 
   2  -2  12       46.62       58.54      6.14 o 
   3  -2  12       19.36       19.57      3.97 o 
   4  -2  12       56.80       55.42      5.21 o 
  -5  -1  12        2.69        2.52      3.69 o 
  -4  -1  12       50.70       53.93     10.86 o 
  -3  -1  12      105.67      103.77      6.32 o 
  -2  -1  12      136.67      141.58     16.15 o 
  -1  -1  12      196.64      238.75     34.71 o 
   0  -1  12        9.60       13.12      2.30 o 
   1  -1  12       63.57       70.39      3.92 o 
   2  -1  12        6.88        6.52      2.40 o 
   3  -1  12       18.92       17.17      2.41 o 
   4  -1  12       42.04       22.25      4.59 o 
  -6   0  12       24.94       18.82      3.08 o 
  -5   0  12       10.80        6.82      2.65 o 
  -4   0  12        0.90        1.67      2.55 o 
  -3   0  12        7.12        9.22      3.38 o 
  -2   0  12       47.15       43.61      5.95 o 
  -1   0  12      208.17      214.05     32.20 o 
   0   0  12      228.56      234.01     39.15 o 
   1   0  12        8.64        6.04      2.15 o 
   2   0  12        1.68       -0.45      2.25 o 
   3   0  12        0.00       -1.76      1.76 o 
  -6   1  12        0.40        3.08      3.08 o 
  -5   1  12       16.88       14.61      4.65 o 
  -4   1  12        4.87        2.52      3.97 o 
  -3   1  12        3.80        3.72      3.85 o 
  -2   1  12       54.45       71.92      6.78 o 
  -1   1  12      121.78      136.76     25.91 o 
   0   1  12       97.94      116.75     16.97 o 
   1   1  12       11.11       14.80      3.12 o 
   2   1  12        6.72        3.56      2.33 o 
   3   1  12        4.31       -2.40      3.02 o 
  -5   2  12       24.72       25.80      5.99 o 
  -4   2  12        2.18       -0.28      2.83 o 
  -3   2  12        0.98        5.11      3.22 o 
  -2   2  12       14.94       13.20      2.80 o 
  -1   2  12       20.24       22.74      4.44 o 
   0   2  12        7.10        6.90      3.72 o 
   1   2  12        0.11        0.93      2.42 o 
   2   2  12        1.41        2.43      2.68 o 
  -5   3  12        6.03        9.08      2.93 o 
  -4   3  12      177.84      211.48      7.06 o 
  -3   3  12        0.45        2.74      3.72 o 
  -2   3  12       13.53        8.85      4.58 o 
  -1   3  12       40.49       47.05      8.07 o 
   0   3  12        9.41        9.36      4.80 o 
   1   3  12       26.23       21.08      9.18 o 
  -4   4  12       51.10       59.90      4.66 o 
  -3   4  12        1.52        3.51      4.99 o 
  -2   4  12       14.73       16.68      5.39 o 
  -1   4  12       17.49       16.94      3.15 o 
   0   4  12       30.31       33.74     17.10 o 
  -3   5  12        5.69        3.94      2.83 o 
  -2   5  12       13.04       15.87      3.02 o 
  -1  -8  13        4.56        3.39      2.77 o 
   0  -8  13        4.60        2.56      2.59 o 
   1  -8  13        2.92        0.78      2.03 o 
   2  -8  13        4.30        0.92      2.95 o 
  -2  -7  13        1.97        2.89      2.89 o 
  -1  -7  13       20.32        8.22      2.43 o 
   0  -7  13       16.09        9.57      2.58 o 
   1  -7  13        0.17       -0.01      1.92 o 
   2  -7  13        8.80        7.82      2.17 o 
   3  -7  13        0.30       -0.43      1.63 o 
  -3  -6  13       11.11       19.71      4.43 o 
  -2  -6  13       49.35       59.48      8.96 o 
  -1  -6  13       44.62       43.88     12.39 o 
   0  -6  13        4.88       11.06      5.54 o 
   1  -6  13        0.15        5.15      2.75 o 
   2  -6  13       13.59       11.21      2.50 o 
   3  -6  13       10.96       10.29      2.18 o 
  -3  -5  13        0.50       -0.63      2.15 o 
  -2  -5  13        0.52        2.31      2.30 o 
  -1  -5  13       19.90       25.97      7.86 o 
   0  -5  13       50.04       62.54      7.87 o 
   1  -5  13      126.91      161.11     13.31 o 
   2  -5  13        3.40        4.33      2.25 o 
   3  -5  13        0.01        0.04      2.06 o 
   4  -5  13        0.00        1.97      2.83 o 
  -4  -4  13        4.99        4.65      2.96 o 
  -3  -4  13       24.35       36.48     13.76 o 
  -2  -4  13        5.87        4.83      3.46 o 
  -1  -4  13       12.14        9.30      2.99 o 
   0  -4  13       74.95       97.31      8.16 o 
   1  -4  13       33.83       41.96      5.08 o 
   2  -4  13       27.62       28.71      2.86 o 
   3  -4  13       17.66       13.15      2.54 o 
  -4  -3  13        4.05       -1.23      4.19 o 
  -3  -3  13        0.92       -0.45      2.30 o 
  -2  -3  13        0.42        1.45      3.65 o 
  -1  -3  13        7.64        5.07      4.04 o 
   0  -3  13        5.24        6.24      3.02 o 
   1  -3  13        4.42        4.19      2.65 o 
   2  -3  13       43.35       49.08      3.30 o 
   3  -3  13       15.23       13.28      2.39 o 
  -5  -2  13        6.20        0.80      2.89 o 
  -4  -2  13       21.72        9.36      2.81 o 
  -3  -2  13        0.40        0.08      2.51 o 
  -2  -2  13       10.65       15.23      5.42 o 
  -1  -2  13        7.77       12.47      2.91 o 
   0  -2  13       17.41       20.13      2.83 o 
   1  -2  13        6.87       10.04      2.64 o 
   2  -2  13       17.43       12.78      2.40 o 
   3  -2  13        0.10        0.24      1.99 o 
  -5  -1  13       36.54       27.68      4.44 o 
  -4  -1  13       11.49        5.20      5.17 o 
  -3  -1  13        0.71        0.75      3.02 o 
  -2  -1  13      111.71      105.49      6.42 o 
  -1  -1  13      125.74      153.06     18.57 o 
   0  -1  13       17.11       13.32      3.01 o 
   1  -1  13       14.57       11.21      2.89 o 
   2  -1  13       14.54        7.55      2.12 o 
   3  -1  13        2.99       -0.04      2.14 o 
  -5   0  13        0.25       -1.54      3.14 o 
  -4   0  13       10.27        9.45      3.27 o 
  -3   0  13        0.07        2.93      2.17 o 
  -2   0  13        0.96       -2.32      2.32 o 
  -1   0  13       34.11       48.97     13.91 o 
   0   0  13        7.47       12.96      3.70 o 
   1   0  13        6.67        6.40      4.74 o 
   2   0  13       26.79       22.32      2.86 o 
  -5   1  13       14.12        0.12      3.45 o 
  -4   1  13        4.00        1.93      2.08 o 
  -3   1  13        2.69        6.09      3.08 o 
  -2   1  13        2.34       -2.19      2.19 o 
  -1   1  13        6.46        6.53      2.56 o 
   0   1  13       49.43       61.10     17.26 o 
   1   1  13       22.47       14.97      4.19 o 
  -4   2  13        5.50        5.55      2.65 o 
  -3   2  13        2.53        4.93      3.08 o 
  -2   2  13        0.86       -2.53      2.53 o 
  -1   2  13        8.30        8.66      2.87 o 
   0   2  13       27.00       29.49      7.49 o 
  -4   3  13        6.33        7.18      5.08 o 
  -3   3  13       81.10       73.98      4.92 o 
  -2   3  13       36.85       24.94      3.39 o 
  -1   3  13        2.23        0.02      2.19 o 
   0  -7  14       13.96       10.16      2.77 o 
   1  -7  14        7.91        4.84      2.22 o 
  -2  -6  14        0.63        1.42      3.20 o 
  -1  -6  14        0.06       -0.86      1.82 o 
   0  -6  14        2.06        6.33      2.33 o 
   1  -6  14        0.29        1.70      1.82 o 
   2  -6  14        0.56       -0.92      1.98 o 
  -2  -5  14       11.14       16.71      7.05 o 
  -1  -5  14        0.07        3.04      2.13 o 
   0  -5  14        2.73        6.12      3.00 o 
   1  -5  14       17.61        9.95      2.30 o 
   2  -5  14       17.35       11.76      5.42 o 
  -3  -4  14        0.05        0.62      1.78 o 
  -2  -4  14        0.25        2.49      3.40 o 
  -1  -4  14        2.13        8.16      3.69 o 
   0  -4  14        2.73        3.34      2.58 o 
   1  -4  14       16.50       14.21      2.43 o 
   2  -4  14        7.30        6.50      2.65 o 
  -3  -3  14        4.49        3.04      2.53 o 
  -2  -3  14        1.92        8.32      6.56 o 
  -1  -3  14        0.01       -3.21      3.63 o 
   0  -3  14       17.89       19.05      2.93 o 
   1  -3  14        1.29       -1.69      1.95 o 
   2  -3  14       27.94       22.45      2.96 o 
  -4  -2  14        3.69        3.08      2.59 o 
  -3  -2  14        1.70        1.42      4.37 o 
  -2  -2  14       29.13       39.87      9.75 o 
  -1  -2  14       28.42       33.32      3.34 o 
   0  -2  14        0.12       -2.63      2.63 o 
   1  -2  14        0.78        1.32      2.05 o 
  -4  -1  14        0.22       -0.43      3.88 o 
  -3  -1  14        0.10       -0.89      2.99 o 
  -2  -1  14        0.03       -2.23      2.40 o 
  -1  -1  14       23.14       27.03      3.76 o 
   0  -1  14        0.18        4.20      2.98 o 
   1  -1  14        1.29       -0.12      3.57 o 
  -4   0  14       22.13       19.22      4.07 o 
  -3   0  14       30.15       22.52      6.66 o 
  -2   0  14        0.22       -0.81      3.29 o 
  -1   0  14       16.95        6.84      3.44 o 
   0   0  14       48.47       66.84      6.78 o 
  -3   1  14        1.57       -2.25      2.25 o 
  -2   1  14       10.25        4.77      3.45 o 
  -1   1  14       21.39       16.82      7.48 o 
  -1  -4  15        2.33        2.19      2.79 o 
   0  -4  15        0.77        0.11      4.03 o 
  -2  -3  15        4.87        1.48      4.06 o 
  -1  -3  15        4.92        3.32      4.19 o 
   0  -3  15        0.12       -3.26      4.19 o 
  -2  -2  15        0.41       -0.43      4.00 o 
  -1  -2  15        6.77        2.77      3.76 o 
  -2  -1  15        5.45        2.22      3.20 o 
                                                 
